# Supplementary material for: The analysis reveals novel hub genes and pathways associated with Tetralogy of Fallot
Source: Front Cardiovasc Med. 2025 Nov 3;12:1604939. doi: 10.3389/fcvm.2025.1604939 (PMC12620491; doi:10.3389/fcvm.2025.1604939)
Supplement: Supplementary file 1 [file Supplementaryfile1.xlsx]

## Sheet: Supp.Table.1
Supplemental Table 1.Differentially expressed genes in microarray dataset GSE146220.
Gene symbol	logFC	AveExpr	P.Value	adj.P.Val
HBG1	-6.86806	6.80913	5.56999e-11	1.25854e-06
ADRB1	3.67126	5.7088	4.51814e-10	5.10437e-06
HBA2	-5.23808	8.23776	4.50363e-09	3.39198e-05
NRGN	-1.73764	5.11858	2.14733e-08	9.46945e-05
CYR61	-3.36465	6.26067	1.93241e-08	9.46945e-05
JUND	-1.65471	5.5454	2.93366e-08	9.46945e-05
ANXA6	1.36764	7.00984	2.86536e-08	9.46945e-05
ZYX	-2.19622	7.71966	3.88554e-08	0.000109742
VMP1	-3.0037	5.85703	2.41947e-07	0.00049698
FAM43B	0.182123	3.33763	2.20411e-07	0.00049698
XLOC_001070	0.176345	3.28949	2.12287e-07	0.00049698
AR	2.51983	5.67196	4.4493e-07	0.00071985
ZNF653	-1.22304	4.75324	4.77882e-07	0.00071985
KCNMB1	-1.32218	5.06925	4.71583e-07	0.00071985
LCAT	-1.17595	6.41941	4.42679e-07	0.00071985
SLC2A3	-2.71536	5.22193	6.71974e-07	0.000786226
ARHGDIA	-1.60874	7.72275	5.38458e-07	0.000760403
JUNB	-3.27772	7.17472	5.97995e-07	0.000786226
GIMAP8	1.42482	5.30851	7.65522e-07	0.000786226
SCAMP4	-1.34941	5.20618	7.58493e-07	0.000786226
HBQ1	-2.88511	5.64376	7.29852e-07	0.000786226
AQP7	1.76702	5.0859	8.69093e-07	0.000847799
HLA-C	1.17022	8.31031	6.40329e-07	0.000786226
NCEH1	2.53919	5.66144	9.7556e-07	0.000847799
DCAF8	1.17664	5.96506	9.38264e-07	0.000847799
EPHA2	-1.30887	4.64272	1.19319e-06	0.000962859
IGF2	-2.37385	8.5265	9.39958e-07	0.000847799
MED16	-0.969132	5.28128	1.36815e-06	0.00106598
TPR	0.676834	4.433	1.58059e-06	0.00117991
MEN1	-1.00885	5.17402	1.61882e-06	0.00117991
TM4SF20	0.288884	3.36329	1.12865e-06	0.00094451
C1QBP	1.00311	5.47525	2.03957e-06	0.00126762
ATXN10	-1.18407	5.50565	1.98702e-06	0.00126762
ACTN4	-1.64227	7.27772	1.78948e-06	0.00122525
NELF	-0.396643	3.66097	2.21088e-06	0.00126762
TTYH3	-1.83398	5.46972	2.24408e-06	0.00126762
CACNB1	-0.899296	4.66074	2.46557e-06	0.00127521
ARL10	-0.464957	4.00256	2.54976e-06	0.00127521
PEBP4	1.81371	4.66599	2.58128e-06	0.00127521
HEG1	1.19534	8.48571	2.00954e-06	0.00126762
TAF15	0.92842	5.92524	2.32149e-06	0.00127521
MRPS7	1.93598	8.61297	2.16734e-06	0.00126762
PQLC3	0.455627	3.83887	2.59614e-06	0.00127521
GEM	-1.6847	4.98893	2.7167e-06	0.00130604
UFC1	1.12722	8.16197	2.23987e-06	0.00126762
TPCN1	1.42264	5.32606	2.78361e-06	0.00131033
LY6G5B	-1.03968	5.46725	3.67118e-06	0.0015651
LOC100509620	1.43981	4.73311	3.99589e-06	0.00158398
CSNK2B	-1.24887	7.53063	3.30208e-06	0.00149221
SNRPA	-1.23269	6.68676	3.53172e-06	0.0015346
PPM1G	-0.711957	6.25931	3.90297e-06	0.00157478
CDH5	-1.15699	6.54213	3.85232e-06	0.00157478
MRFAP1	0.807195	7.10286	3.8439e-06	0.00157478
GALNTL1	2.10962	5.91353	4.30211e-06	0.00163233
PTPN9	-0.928859	5.04074	4.45317e-06	0.00163233
LOC100128727	-0.970225	3.66323	4.12914e-06	0.00160858
RHBDF1	-1.52702	4.97681	4.56859e-06	0.00163233
C15orf17	1.06642	5.87106	4.60439e-06	0.00163233
ASL	-0.593113	4.30241	5.06998e-06	0.00163233
C7orf58	1.29111	4.68384	5.12019e-06	0.00163233
ZBTB38	1.25727	4.01475	4.82107e-06	0.00163233
ERF	-0.892786	5.30346	5.03862e-06	0.00163233
DUSP2	-1.669	6.23329	5.00536e-06	0.00163233
MRPS34	0.602935	4.80275	5.62369e-06	0.00166555
MRPL20	0.917671	6.16848	5.26324e-06	0.00165171
TSR2	0.803186	5.34737	5.59913e-06	0.00166555
ACTG1	-1.76033	7.86736	5.03317e-06	0.00163233
ELN	-1.97864	7.46647	5.06544e-06	0.00163233
HSD17B14	-0.778477	4.35975	5.78754e-06	0.00166555
HLA-DMA	0.808757	4.28627	5.74968e-06	0.00166555
NDUFB10	1.66845	7.93926	5.12924e-06	0.00163233
XLOC_002912	-0.959019	4.71915	5.86253e-06	0.00166555
MAPRE3	1.54395	5.2246	5.87894e-06	0.00166555
LOC100132071	-0.661593	4.26868	5.99101e-06	0.0016712
PRRC2A	-1.35178	6.33711	5.53483e-06	0.00166555
C5orf4	1.09346	4.4716	6.16459e-06	0.00169864
CRYM	3.40091	5.94831	6.25322e-06	0.00170177
KCND1	-0.110642	3.2278	1.75611e-06	0.00122525
PDCD1LG2	0.322556	3.36579	3.49951e-06	0.0015346
RARA	-0.728076	4.84863	7.60928e-06	0.00195377
ASAP1	-1.54003	6.9559	6.99281e-06	0.00185885
ATF3	-2.838	5.43908	7.86475e-06	0.00197449
SCO1	0.782437	4.82547	8.50196e-06	0.00206561
LACTBL1	-0.916238	7.48279	7.75021e-06	0.0019676
GLDN	0.377898	3.62433	6.32655e-06	0.00170177
ELANE	-0.247135	3.40195	4.67032e-06	0.00163233
RNASE3	-0.289383	3.49086	5.89704e-06	0.00166555
PLAGL1	-1.42948	5.79276	8.69715e-06	0.00209055
ZNF695	-0.105132	3.23746	2.50096e-06	0.00127521
XLOC_002069	0.783054	4.75415	9.73067e-06	0.00228717
PPBP	-1.36696	4.20319	9.81878e-06	0.00228717
ACTN1	-1.81146	7.49261	9.35473e-06	0.00222495
FHOD1	-0.544234	4.33889	1.03865e-05	0.00234266
HSD17B4	0.888007	6.5003	1.0132e-05	0.00231456
RAB8A	-1.19105	6.33737	1.01412e-05	0.00231456
NRM	-1.27168	4.82039	1.09295e-05	0.00237681
MNT	-0.723092	5.08657	1.10626e-05	0.00237681
YIPF3	-0.606493	4.67634	1.11503e-05	0.00237681
TREML1	-0.141386	3.2489	3.15487e-06	0.00145478
C11orf67	1.27593	6.665	1.10015e-05	0.00237681
HLF	1.32644	4.12529	1.04717e-05	0.00234266
HPS1	-0.722122	4.81647	1.18909e-05	0.00247017
LOC654342	-1.26812	4.52648	1.19163e-05	0.00247017
POLR2I	1.64412	6.28082	1.16374e-05	0.00245744
PIP5K1C	-0.890178	5.13561	1.22499e-05	0.00249358
AMZ2	0.928931	5.81495	1.21419e-05	0.00249358
FXN	0.747566	5.02703	1.25473e-05	0.0025089
TIMM44	0.90713	5.3593	1.25005e-05	0.0025089
C5orf35	0.884451	3.89477	1.07779e-05	0.00237681
MMP19	-0.949063	5.98953	1.31744e-05	0.00255997
C8orf73	-0.711544	4.83509	1.36956e-05	0.00255997
PPRC1	-1.38922	6.07156	1.34029e-05	0.00255997
FUT11	-0.806702	5.02284	1.38224e-05	0.00255997
ESAM	-0.832503	6.22547	1.36569e-05	0.00255997
ECHDC1	1.2645	4.82225	1.44254e-05	0.00258159
ZBTB20	0.96207	5.20127	1.46082e-05	0.00258159
LRP10	-0.756599	5.24143	1.45795e-05	0.00258159
MYOM3	3.03977	5.58119	1.48531e-05	0.00258159
MRPL54	0.711153	4.42267	1.50916e-05	0.00260301
C9orf170	1.71611	5.20891	1.574e-05	0.00266774
PPAP2B	2.12214	6.34597	1.55147e-05	0.00265571
NR4A3	-0.889684	3.71784	1.35204e-05	0.00255997
PF4	-0.797523	3.87005	1.44882e-05	0.00258159
SYT7	1.04126	3.92725	1.3618e-05	0.00255997
NFKBIA	1.2859	7.36485	1.59726e-05	0.00266774
LOC100132319	-0.922292	4.1857	1.60572e-05	0.00266774
TIMM8B	1.45159	6.94332	1.62936e-05	0.00268726
PCDHGA5	0.930262	4.91434	1.70731e-05	0.0027753
MDK	-2.04561	5.81133	1.72498e-05	0.00278399
XLOC_001358	0.338503	3.37973	8.30698e-06	0.00205678
SLC2A1	-1.4225	4.17659	1.6724e-05	0.00273826
DGKI	-0.809828	3.70714	1.48268e-05	0.00258159
CNKSR3	-1.30154	5.65257	1.85432e-05	0.00284218
MSL2	0.622521	4.66937	1.85609e-05	0.00284218
BROX	0.863893	5.51433	1.88154e-05	0.00284218
PRSS35	-1.63573	4.01744	1.76842e-05	0.00279223
GLRX	1.69746	6.29178	1.89057e-05	0.00284218
SLC25A20	1.41344	5.99483	1.8994e-05	0.00284218
CALML5	-0.450872	4.06638	1.78033e-05	0.00279223
GTF2A1	1.14039	7.02651	1.92695e-05	0.00285545
AGRN	-1.03201	6.32668	1.94618e-05	0.00285545
NARG2	0.692406	3.86966	1.59893e-05	0.00266774
Q5D1D6	0.242039	3.3039	7.08787e-06	0.00186221
IL18	0.774584	4.30002	1.88621e-05	0.00284218
ATPIF1	1.35245	8.24299	1.94434e-05	0.00285545
PPP1R11	-1.23284	7.11367	1.99677e-05	0.00287369
MLL4	-0.825151	5.47884	2.06209e-05	0.00289601
RAVER2	0.992097	5.21655	2.07365e-05	0.00289601
CDKN2D	-0.641753	4.19996	1.97859e-05	0.00286579
C12orf62	1.45662	7.07823	2.0506e-05	0.00289601
PLOD2	-1.56136	6.53957	2.05752e-05	0.00289601
C17orf76	-0.968304	5.01803	2.11328e-05	0.00289807
ZNF408	-0.46897	3.80532	1.79187e-05	0.00279223
FUT7	-1.07878	4.85784	2.15729e-05	0.00289807
RHBDD2	-0.62425	4.31228	2.08212e-05	0.00289601
CH25H	-0.549539	3.78433	1.78843e-05	0.00279223
XK	0.399185	3.6384	1.46552e-05	0.00258159
ADAMTS1	-2.00667	6.71823	2.14377e-05	0.00289807
SRM	-0.789456	5.69813	2.18805e-05	0.00289807
A2M	0.888832	8.08405	2.18644e-05	0.00289807
CLDN15	-0.610644	4.34018	2.19327e-05	0.00289807
SNAPC5	0.555233	4.00504	1.96397e-05	0.00286296
PTPN23	-1.02964	5.58515	2.2719e-05	0.0029017
HLA-DQB1	1.01447	4.71166	2.23921e-05	0.0029017
UQCRQ	1.5764	8.44834	2.33317e-05	0.0029017
PRDX5	0.745526	7.35462	2.33154e-05	0.0029017
TSPAN7	1.78999	6.31268	2.39674e-05	0.0029017
ADO	1.00041	4.25693	2.19048e-05	0.00289807
RFNG	-0.541526	4.80701	2.41434e-05	0.0029017
ZDHHC1	-0.831013	4.4375	2.37178e-05	0.0029017
DPY19L3	-0.995974	4.23879	2.32481e-05	0.0029017
SURF1	0.786712	4.33041	2.29037e-05	0.0029017
PALMD	1.58402	8.02926	2.4046e-05	0.0029017
PSTPIP1	-0.610423	5.4378	2.46775e-05	0.00293468
OR51T1	-1.08632	4.45883	2.40969e-05	0.0029017
FBXO17	-0.776238	5.19392	2.54781e-05	0.00297484
LENG1	0.437505	4.21914	2.35175e-05	0.0029017
PRKCD	-0.490047	4.2934	2.4357e-05	0.00291189
ALAS2	-2.62016	4.72797	2.53526e-05	0.00297484
TOMM20L	0.482126	4.01831	2.27277e-05	0.0029017
AGPAT4	-0.500983	4.44705	2.55419e-05	0.00297484
ZNF462	0.975604	6.70866	2.62736e-05	0.00301346
HINT2	0.881247	5.23362	2.68245e-05	0.00303852
SLCO2B1	0.530723	4.46906	2.58724e-05	0.00298258
EMP3	-1.59943	6.02745	2.68955e-05	0.00303852
FAM122C	-1.87851	4.20452	2.54183e-05	0.00297484
GABBR1	-0.990784	5.40593	2.72214e-05	0.00306004
NDUFB7	0.950004	6.3409	2.75045e-05	0.00306726
PSMA2	0.743158	6.39195	2.79178e-05	0.00307708
KCNC3	-0.684607	5.96951	2.89034e-05	0.0031223
RWDD2A	0.267235	3.81299	2.28434e-05	0.0029017
IER3	-1.79576	5.01146	2.95876e-05	0.0031223
COL4A2	-1.05652	7.67963	2.9165e-05	0.0031223
NPPB	-4.22654	6.63172	3.00398e-05	0.0031223
APOO	0.862596	6.47576	3.01613e-05	0.0031223
ECHS1	0.956464	6.3389	3.03502e-05	0.0031223
BOLA3	0.697225	4.81461	3.02063e-05	0.0031223
SOD2	1.34818	6.68389	3.05885e-05	0.0031223
SCPEP1	0.91988	4.26938	2.80719e-05	0.00307905
EIF2B1	0.558304	5.09875	3.10116e-05	0.0031223
ART3	2.56331	6.26694	3.12299e-05	0.0031223
PFKFB4	-0.103108	3.28048	8.3746e-06	0.00205678
CPAMD8	-0.693406	4.69085	3.08345e-05	0.0031223
STOML2	0.841674	5.55601	3.17011e-05	0.00315545
ADAMTS2	-0.969724	4.5591	3.09613e-05	0.0031223
ABLIM2	0.500067	3.66674	2.15391e-05	0.00289807
TUBA1C	-1.48286	7.39554	3.19398e-05	0.00316526
VASN	-0.994637	4.41214	3.11202e-05	0.0031223
SYNE2	1.12129	6.45541	3.22739e-05	0.00318441
XLOC_014022	0.599365	3.72625	2.29284e-05	0.0029017
HLA-B	1.03287	8.32827	3.25283e-05	0.00319555
ALK	0.083956	3.23493	7.48779e-06	0.00194467
TK1	-0.627163	5.32784	3.30734e-05	0.00319651
TCF21	-1.88809	5.0705	3.30206e-05	0.00319651
CCDC121	0.730803	4.89454	3.27225e-05	0.00319651
SAMD4B	-1.08107	5.69379	3.33012e-05	0.00320187
MPEG1	0.625666	3.75185	2.40865e-05	0.0029017
POLR3F	0.513029	3.93844	2.75912e-05	0.00306726
TCF7L1	-0.690035	4.82708	3.39345e-05	0.00322343
DBI	1.24744	7.8587	3.4096e-05	0.00322343
TLN1	-1.22687	4.96159	3.44211e-05	0.00322844
POLR2L	1.00255	8.02051	3.44348e-05	0.00322844
SOCS2	0.86135	4.52482	3.3104e-05	0.00319651
PVRIG	-1.15932	5.34308	3.55375e-05	0.00327916
IL17RC	-0.533235	5.23158	3.57573e-05	0.00327916
NDUFS3	1.23403	6.02536	3.59434e-05	0.00327916
CSH2	-0.574312	4.33658	3.39872e-05	0.00322343
LOC100652741	-0.623686	4.60681	3.61367e-05	0.00327916
TRIM58	-0.653215	3.66291	2.76929e-05	0.00306726
CSPG4	-1.12272	5.14893	3.76894e-05	0.00337834
RUNDC3B	0.360138	3.40857	1.78379e-05	0.00279223
CD37	-0.453289	4.05348	3.36933e-05	0.00322343
SERTAD3	-0.974883	6.03618	3.82733e-05	0.00337834
CTSF	0.89176	5.2366	3.80563e-05	0.00337834
NPPA	-2.28645	5.34502	3.82764e-05	0.00337834
PLA2G2C	-0.838617	5.55357	3.85955e-05	0.00339325
FOS	-2.34595	4.88962	3.8017e-05	0.00337834
NR4A1	-1.79002	4.89932	3.82698e-05	0.00337834
LOC100288368	-1.12315	5.35616	3.91402e-05	0.00341457
FXYD4	-0.345992	3.57643	2.57151e-05	0.00297966
MYCN	-0.586241	3.66651	2.88858e-05	0.0031223
XLOC_012338	-1.35569	5.24229	3.95987e-05	0.0034313
HYAL1	0.960629	4.86483	3.88931e-05	0.00340616
RASSF3	0.976822	5.39908	4.06304e-05	0.00346836
DDN	-0.226977	3.33478	1.47515e-05	0.00258159
DEPDC1B	-0.189308	3.32631	1.37454e-05	0.00255997
KPNA2	-1.44915	5.37521	4.1092e-05	0.00346836
RWDD2B	1.37026	5.48616	4.11384e-05	0.00346836
PSME2	0.689786	6.46358	4.17477e-05	0.00348676
C16orf42	0.716918	4.61599	3.98624e-05	0.0034313
SLC40A1	1.05067	5.16947	4.1793e-05	0.00348676
LYRM1	0.813705	5.18083	4.23234e-05	0.00348676
CUL4A	0.975964	6.01843	4.28339e-05	0.00349398
NT5DC1	1.38505	5.0645	4.20041e-05	0.00348676
AHDC1	-0.531186	5.48203	4.30181e-05	0.00349638
LOC642648	-0.348341	3.68025	3.11732e-05	0.0031223
MAF	0.409048	3.70796	2.9488e-05	0.0031223
EIF5	1.49167	4.80056	4.21285e-05	0.00348676
SH3GL2	0.659216	3.72994	3.09586e-05	0.0031223
ARL5C	-0.52309	4.59877	4.4444e-05	0.00357371
ADAM15	-0.68146	6.05239	4.62243e-05	0.00366625
MS4A4E	0.687435	3.92948	3.58824e-05	0.00327916
TUBA1A	-1.63254	7.92358	4.7161e-05	0.00368587
GDI1	-1.0988	7.20444	4.72667e-05	0.00368587
NOL3	0.624433	5.60028	4.76333e-05	0.00368587
RXRA	1.06225	5.69243	4.78741e-05	0.00368637
CORO1B	-0.490924	4.20256	4.38428e-05	0.00354158
NDUFA13	1.42244	7.60306	4.84522e-05	0.00368637
ACAN	-1.43912	4.7489	4.73633e-05	0.00368587
NDUFA12	1.00219	7.82083	4.89396e-05	0.0036983
MYZAP	2.16751	8.26584	4.97409e-05	0.00371355
ATP8B2	-0.57169	4.68337	4.85047e-05	0.00368637
REP15	0.961582	4.32984	4.4723e-05	0.00358339
FAM173B	0.497938	4.06498	4.24368e-05	0.00348676
NDUFS2	1.15744	7.42379	5.05842e-05	0.00373234
C6orf130	1.68298	6.31332	5.08194e-05	0.00373234
C6orf70	0.373607	3.93913	4.09103e-05	0.00346836
GPR153	-0.505556	3.7895	3.97657e-05	0.0034313
DUSP5	-1.67441	4.64859	4.99949e-05	0.00371355
SPEN	-0.730374	7.24368	5.18995e-05	0.00375856
NEK11	-0.838448	4.29506	4.80314e-05	0.00368637
MYOZ1	-0.78713	3.88794	4.27922e-05	0.00349398
USP36	-0.73993	4.76508	5.11434e-05	0.00373234
CDKN1A	-1.32934	5.4308	5.30309e-05	0.00375907
PDE3A	2.3303	6.30174	5.32522e-05	0.00375907
OR56A3	-0.378242	3.78861	4.08991e-05	0.00346836
RBKS	-1.4367	6.27964	5.34952e-05	0.00375907
DOT1L	-1.01217	5.38925	5.35703e-05	0.00375907
PCDHGB2	1.32195	4.84085	5.12072e-05	0.00373234
ZNF865	1.09748	4.99943	5.23609e-05	0.00375907
IL15	0.393254	3.71729	3.6094e-05	0.00327916
SLC13A2	-0.968078	5.39962	5.43991e-05	0.00379367
XLOC_004414	0.543393	4.11781	4.64668e-05	0.00366625
MS4A4A	1.21896	4.68168	5.14616e-05	0.00373882
NEDD9	-1.07524	5.20196	5.46417e-05	0.00379833
FAM132B	-1.03123	6.30368	5.5297e-05	0.00380352
ELP3	0.442086	4.76123	5.31458e-05	0.00375907
SULT1E1	-2.07194	4.11931	4.96478e-05	0.00371355
OR56B1	0.123167	3.25476	1.31321e-05	0.00255997
OTOP1	-0.475626	3.76005	4.1876e-05	0.00348676
GTPBP8	1.14489	6.05712	5.60247e-05	0.00383599
LOC100129974	-0.522189	3.944	4.65684e-05	0.00366625
PYCRL	-0.43294	3.98406	4.7545e-05	0.00368587
PRR25	-1.04687	7.76707	5.64845e-05	0.00385579
ANO8	0.466053	4.01615	4.63069e-05	0.00366625
SGK494	-0.48692	3.90034	4.62584e-05	0.00366625
HEMGN	-2.5237	4.32897	5.29303e-05	0.00375907
PMM2	-0.647833	4.54348	5.49703e-05	0.00379833
SGTA	-0.632282	5.88334	5.85985e-05	0.003942
OLFM2	-1.24597	4.43755	5.53822e-05	0.00380352
ARHGEF6	1.20485	5.02944	5.71807e-05	0.00389156
VWCE	-0.747416	4.24087	5.38054e-05	0.00376388
THYN1	0.75086	5.90481	6.0063e-05	0.00396805
SERPINH1	-1.77726	6.89726	6.09899e-05	0.00399929
ZNF189	0.963323	5.21607	5.97608e-05	0.00396052
ROR2	-0.584829	3.90294	4.96283e-05	0.00371355
ETFDH	1.01944	7.19795	6.2629e-05	0.00405474
KIAA0368	0.650294	5.63509	6.28113e-05	0.00405492
C19orf55	-0.791517	4.9608	6.17154e-05	0.00401862
MGAT4A	0.495504	4.65965	6.02364e-05	0.00396805
SLC14A1	0.97842	4.54039	5.84318e-05	0.003942
C6orf125	0.799643	6.57147	6.45616e-05	0.00406936
ACTB	-1.06714	9.61183	6.50161e-05	0.00406936
LAMTOR3	0.422061	4.01609	5.29846e-05	0.00375907
PRTN3	-0.579961	3.7458	4.83144e-05	0.00368637
ACVR1B	-0.51978	4.27948	5.94778e-05	0.00396052
HUWE1	0.726039	7.69879	6.59394e-05	0.0041049
IL1A	-0.252317	3.30587	2.08918e-05	0.00289601
OK/SW-CL.58	-0.189945	3.34261	2.22245e-05	0.0029017
BMI1	0.630445	4.5594	6.13687e-05	0.00400759
XLOC_013145	-0.901696	5.39629	6.59474e-05	0.0041049
OR2A12	-0.386148	3.75001	4.86187e-05	0.00368637
SEC11C	0.922187	5.3885	6.67533e-05	0.00413231
PPP3R1	0.451778	4.23194	5.90272e-05	0.00395688
LNX1	0.375593	4.4658	6.25395e-05	0.00405474
KRTAP10-3	-0.371282	4.41802	6.32546e-05	0.00406211
ARID1A	-0.93484	6.43359	6.90192e-05	0.00422625
C2orf74	1.2683	4.78903	6.48389e-05	0.00406936
C9orf95	0.372396	3.53096	3.77127e-05	0.00337834
GADL1	0.316037	3.35949	2.67087e-05	0.00303852
IDH3B	0.79729	6.73874	7.17376e-05	0.00435471
LYRM2	0.44271	3.8852	5.34993e-05	0.00375907
TGOLN2	0.778178	6.03525	7.20395e-05	0.00435471
RNF13	0.823033	4.84848	6.85819e-05	0.00421867
MRPS27	0.490943	3.82839	5.12003e-05	0.00373234
BTNL2	-0.797247	5.3075	7.20807e-05	0.00435471
UHRF1	0.741414	4.31103	6.3906e-05	0.00406748
GATAD2B	0.427251	3.77307	5.01275e-05	0.00371355
LOC153546	0.416604	3.93764	5.76094e-05	0.00390896
LOC100132593	-0.999611	4.99733	7.32512e-05	0.00441363
C2orf47	0.892062	4.72501	7.04292e-05	0.00428935
RTCD1	0.599245	4.31005	6.62365e-05	0.00411158
C6orf154	-0.335324	4.03355	6.34895e-05	0.00406387
HIST1H2BN	-1.4554	7.48969	7.65429e-05	0.00456329
LOC283501	-0.699712	3.94508	6.32822e-05	0.00406211
VIM	-0.857877	10.0681	7.84722e-05	0.00462945
RAB12	1.99174	6.80673	7.88317e-05	0.00463553
RAVER1	-0.748132	5.4945	7.84292e-05	0.00462945
SEPW1	0.865788	7.76111	8.04561e-05	0.00463553
PLEKHG2	-0.994375	4.62661	7.59313e-05	0.0045388
LAMTOR1	0.452396	4.94317	7.74575e-05	0.00459357
UBAP2L	-0.485907	5.74581	8.09433e-05	0.00463553
USP11	-0.648942	5.43847	8.05898e-05	0.00463553
POLR3D	-0.610526	4.39388	7.43653e-05	0.00445699
LZTS2	-0.682286	7.94288	8.21366e-05	0.00463553
PRKD2	-0.749174	5.34543	8.09011e-05	0.00463553
S100A1	3.55326	6.49907	8.20006e-05	0.00463553
CCDC61	-0.798139	4.91072	8.07135e-05	0.00463553
TRAPPC2L	0.735089	5.15337	8.14085e-05	0.00463553
LAMTOR2	0.639795	5.93084	8.37232e-05	0.00468249
SYNGAP1	-0.846916	4.89522	8.10494e-05	0.00463553
DCAF6	1.04837	7.25805	8.46928e-05	0.00469028
MSRB2	0.771236	5.27228	8.24733e-05	0.00463553
CRNKL1	0.87485	5.22602	8.22571e-05	0.00463553
AHCTF1	0.534591	5.14018	8.2437e-05	0.00463553
ITGA5	-0.828317	5.56513	8.44461e-05	0.00469028
UQCRC1	1.37236	8.33064	8.59728e-05	0.00471842
PRIMA1	-0.666679	4.32736	7.73533e-05	0.00459357
CARD10	-0.79082	6.77222	8.65978e-05	0.00471842
HIST1H2AE	-0.91924	6.92672	8.67339e-05	0.00471842
SNORA50	-0.711122	5.74202	8.6069e-05	0.00471842
TRPC3	-0.483239	4.52862	8.0305e-05	0.00463553
COL25A1	-0.813304	3.75807	6.38499e-05	0.00406748
GRAMD1A	-0.637137	6.23037	8.75115e-05	0.00471842
ZNF277	0.720887	4.62711	8.08521e-05	0.00463553
LOC100130713	-1.61463	5.77643	8.76997e-05	0.00471842
COL4A1	-1.05717	9.52768	8.83851e-05	0.00471842
NID1	-1.57568	5.72903	8.77655e-05	0.00471842
FIS1	0.947937	6.40833	8.84573e-05	0.00471842
TSEN54	-0.81238	4.75266	8.46499e-05	0.00469028
KLF16	-0.685088	6.75759	8.99484e-05	0.00471842
BCAP31	-0.697376	6.03296	9.04426e-05	0.00471842
ALDH9A1	1.26124	7.4418	9.0965e-05	0.00471842
MRPS24	0.973765	6.0635	9.06415e-05	0.00471842
NUCKS1	0.645579	5.24135	8.85168e-05	0.00471842
MFAP5	-1.39096	6.94604	9.14256e-05	0.00471842
DUSP8	-0.76441	6.15964	9.13613e-05	0.00471842
NIT2	0.819231	5.43863	8.9785e-05	0.00471842
C3orf58	-0.646637	4.86289	8.78082e-05	0.00471842
LOC100129171	-1.98697	4.33886	8.21671e-05	0.00463553
PPP2R5B	-0.477562	4.61156	8.80935e-05	0.00471842
ELOVL1	-0.770347	5.68434	9.4133e-05	0.00476891
LOC100134040	-0.706667	4.77823	9.03456e-05	0.00471842
TEX101	-0.602416	4.09948	8.03367e-05	0.00463553
MRPL19	0.965407	5.28768	9.27541e-05	0.00472022
TMEM99	0.141919	3.34536	2.91446e-05	0.0031223
SPRR2E	-1.25535	5.79516	9.62455e-05	0.00481206
SEMA5B	-1.15944	5.40193	9.60878e-05	0.00481206
DHRS4L1	0.663597	5.29687	9.55117e-05	0.00480643
FAM157A	-0.34149	3.36962	3.99395e-05	0.0034313
TOMM70A	0.887068	5.21975	9.50257e-05	0.00479265
PAQR7	-0.20885	3.50307	4.98807e-05	0.00371355
RPUSD4	0.550374	4.18213	8.28794e-05	0.0046468
XLOC_l2_011426	-0.393296	3.49326	5.4947e-05	0.00379833
CHMP3	0.861011	6.48793	0.000101802	0.00502232
ERP44	0.782977	4.5954	9.24397e-05	0.00471842
PPP1R7	1.03991	6.45602	0.00010293	0.00502949
HIST1H2AH	-1.21694	7.7816	0.000103549	0.00503087
NFKBID	-0.543887	4.08819	8.64896e-05	0.00471842
SEC16A	-0.669038	5.44229	0.000102724	0.00502949
PDXDC2P	-1.16548	7.81742	0.000105591	0.00508705
KCND3	1.4726	5.56213	0.000103182	0.00502949
XLOC_006263	-1.53325	5.16154	0.000103283	0.00502949
PPTC7	1.06941	5.67474	0.000104626	0.00505135
INADL	1.30388	5.43574	0.000103283	0.00502949
LOC100506613	-0.760944	4.17628	9.17322e-05	0.00471842
MZT2B	0.885786	8.12568	0.000107704	0.0051233
OTUB1	-0.949273	6.10303	0.000107116	0.005123
SLC22A5	0.873993	4.65653	9.81014e-05	0.00486059
HMGCS2	2.69625	4.76485	9.24419e-05	0.00471842
MRPL55	0.661734	4.57611	9.8309e-05	0.00486059
PGAM2	1.0441	8.32359	0.000109933	0.00513282
ASB14	0.49153	3.80991	7.37639e-05	0.0044327
UQCR11	1.61111	8.17098	0.000111397	0.00516841
MRPL50	0.623517	4.43271	9.75112e-05	0.00484234
METTL21CP1	0.598165	3.71032	6.87087e-05	0.00421867
C5orf63	0.657067	4.11464	8.92318e-05	0.00471842
PATL1	-0.767208	5.56153	0.000110524	0.00514905
ACOX1	1.14018	5.39658	0.000108787	0.00513163
HIST1H3C	-0.90021	7.00167	0.000112838	0.00518204
FEM1B	-1.46562	8.05907	0.000113749	0.00519532
NEK8	-0.34659	3.90595	8.73975e-05	0.00471842
HKR1	0.689947	5.23398	0.000109949	0.00513282
ID3	-1.18839	7.86352	0.000115157	0.00520394
PXDNL	2.11587	5.19245	0.000106801	0.005123
CD74	1.27142	6.01321	0.000114106	0.00519805
SHC2	-1.26374	5.11256	0.000111628	0.00516852
SLC25A18	0.891305	4.10172	8.91109e-05	0.00471842
FAM192A	0.696206	5.45073	0.000112807	0.00518204
KRT33B	0.635071	4.08207	9.12212e-05	0.00471842
RCAN2	1.29086	7.01973	0.000116892	0.00526132
CRADD	1.40048	4.80792	0.000106056	0.00509861
ELP4	0.415074	4.38978	0.000102228	0.00502949
LOC100506673	0.663342	4.46838	0.000103791	0.00503087
C11orf51	0.997172	6.50176	0.000117962	0.00528753
BDH2	0.395685	3.54406	6.10646e-05	0.00399929
PCDHGB1	1.06294	4.15685	9.19605e-05	0.00471842
SLC3A2	-0.682008	4.49757	0.000108365	0.00513163
LOC728392	-0.615754	4.00681	9.62626e-05	0.00481206
THBD	-1.07263	5.26214	0.00011633	0.00524645
CREBZF	0.367062	3.57169	6.48497e-05	0.00406936
XLOC_010891	0.107255	3.30136	3.07597e-05	0.0031223
VDAC1	1.08693	7.73472	0.000124074	0.00542855
B3GALT2	1.99542	6.35638	0.000122551	0.00538724
ZNF415	0.806083	4.55452	0.000109932	0.00513282
NDUFB4	1.4715	8.33634	0.000125266	0.00544732
DERA	0.62756	4.38687	0.000107617	0.0051233
RHPN1	-0.611332	4.44097	0.000112405	0.00518204
ALDH2	1.41633	6.88032	0.000125364	0.00544732
ECI2	1.3768	7.18963	0.000126032	0.00545536
MCEE	0.889651	5.5052	0.000123794	0.00542855
CTSZ	0.576322	3.92392	9.10851e-05	0.00471842
SHANK3	-0.964982	6.17568	0.000127633	0.00548265
PFN1	-1.00624	8.91783	0.000128336	0.00549023
LOC100509490	-0.572877	4.94215	0.000121864	0.00536749
OGFRL1	0.907846	4.89059	0.000118924	0.00529026
BRWD3	-0.549136	7.98367	0.000129025	0.00549023
RNF20	0.825377	6.12978	0.000128622	0.00549023
EDARADD	-0.891874	5.88641	0.000128791	0.00549023
AGTR2	-0.786694	3.59516	8.42879e-05	0.00469028
EGFR	-0.693126	4.50868	0.000118177	0.00528753
PPT1	0.571258	4.43725	0.000113816	0.00519532
ARSK	0.792222	5.09702	0.000124212	0.00542855
EIF2B3	0.395771	4.22332	0.000109333	0.00513282
NDUFA4	0.912274	10.1841	0.000132207	0.00553187
PDE1C	1.46085	8.25302	0.000133451	0.00554434
XLOC_005279	-0.743447	5.51336	0.000131374	0.00551745
ZFP36L2	-1.13968	7.10543	0.000134679	0.00554434
ZNF688	0.413293	4.88798	0.000125732	0.00545281
NDUFS8	1.36343	7.03625	0.000134875	0.00554434
PCDHGA3	1.46598	6.75144	0.000135568	0.00554919
RRAS	-1.15272	6.61896	0.000136263	0.00554931
ARID5A	-1.8567	5.87122	0.000135083	0.00554434
MED22	-0.519307	6.54835	0.000136993	0.00554931
STK25	-0.693124	6.18938	0.000136425	0.00554931
LOC100129461	-0.376569	4.00895	0.000109042	0.00513282
PSMC1	0.874695	6.06942	0.000137044	0.00554931
ODZ2	2.97274	6.47354	0.000136315	0.00554931
DECR1	1.28884	7.59068	0.00014003	0.00556271
XLOC_l2_013029	-0.357448	4.2589	0.000119966	0.00530458
C18orf21	0.530572	4.33374	0.00011894	0.00529026
TUBA8	1.5101	6.15902	0.000139069	0.00555771
ARPC1B	-0.485502	4.73885	0.000131891	0.00552889
BHLHA9	-0.612917	4.93934	0.000135166	0.00554434
C20orf112	-1.00906	5.47575	0.000140119	0.00556271
MLF2	-0.786114	7.56015	0.000144152	0.00562542
PARK7	0.732739	6.70238	0.000144096	0.00562542
ABI3BP	-1.03526	4.53667	0.000131232	0.00551745
MKNK2	1.01966	5.4417	0.000139827	0.00556271
P4HB	0.584849	6.84224	0.000146088	0.00566186
ProSAPiP1	-1.07064	4.80063	0.000136732	0.00554931
PLSCR3	-0.657691	5.48046	0.000143138	0.00561493
SLC26A11	-0.336604	4.28308	0.000126622	0.00545996
NIF3L1	0.787026	4.43425	0.000126499	0.00545996
LIMCH1	1.64036	6.8596	0.000148181	0.00570383
CTNNBL1	0.519706	4.46568	0.000129436	0.00549033
LOC644727	0.897666	5.73424	0.000145746	0.00565964
C20orf26	1.21479	4.31362	0.000119201	0.00529146
HSPB7	-1.35586	6.48773	0.000149631	0.00574838
C19orf50	-0.861603	7.34446	0.00015124	0.00575982
EIF6	-0.741272	5.38072	0.000146694	0.00567307
SGSH	-1.05275	5.22572	0.000145781	0.00565964
MARCKSL1	-2.07093	5.08681	0.0001439	0.00562542
HBD	-3.05183	6.17544	0.000150149	0.00574838
C11orf30	0.368897	3.88815	0.000108272	0.00513163
XLOC_l2_010011	0.137884	3.2753	3.51176e-05	0.00327886
HIST1H2AD	-1.15418	7.23256	0.000155138	0.00579391
ABT1	0.50586	3.90563	0.000108741	0.00513163
ACSL1	2.41686	7.01725	0.000154578	0.00579391
DDX60	0.870315	4.38763	0.000130724	0.00551066
LRRC72	-0.367529	3.82978	0.00011214	0.00518161
SEMA6C	-0.669341	8.88176	0.000156794	0.0057983
FURIN	-0.743767	5.66542	0.000153809	0.00579391
XLOC_l2_011937	-0.678078	4.55323	0.000141492	0.00558917
SHH	-0.453656	4.11513	0.000128052	0.00549018
UNC93B1	-0.502241	4.09229	0.000127319	0.00547956
CCDC43	1.65755	5.9023	0.000153327	0.00579391
ATP5I	1.00046	9.28615	0.000157231	0.00580495
UBE2D1	0.657519	6.14688	0.000155803	0.00579391
GABPA	0.463433	4.57358	0.00014033	0.00556271
SBK1	0.0816313	3.22249	2.8568e-05	0.00311832
DLK1	-2.00417	6.1927	0.000157835	0.00581773
SLC25A26	0.556909	3.86172	0.000107244	0.005123
DOM3Z	-0.716267	4.43976	0.00014206	0.00560182
HADHA	1.26725	8.10201	0.000161414	0.0058636
NKIRAS1	0.862062	4.51802	0.00013922	0.00555771
NDUFS5	1.14508	8.53859	0.000162404	0.0058772
CCDC164	-0.351192	3.69184	0.00010398	0.00503087
TMEM140	0.758339	4.01917	0.000118163	0.00528753
DYNLL2	1.29531	7.4666	0.000163767	0.0058772
TMEM165	-0.862905	5.58928	0.000160117	0.00584467
PCDHGA2	1.45255	8.33357	0.000164172	0.0058787
COPS6	0.495598	6.70658	0.00016387	0.0058772
RPAIN	0.773031	5.14884	0.000155053	0.00579391
ADAMTS12	-1.21269	4.87933	0.000154518	0.00579391
TUBA3D	0.816476	4.82064	0.000150356	0.00574838
SDHB	1.35746	6.16697	0.000162781	0.0058772
DEFA3	-1.28962	4.111	0.000135204	0.00554434
CYP19A1	-0.325703	3.3485	5.91912e-05	0.00395688
SETBP1	0.303309	3.68018	9.7146e-05	0.00483483
IER5L	-1.23086	4.39519	0.000147036	0.00567307
C11orf80	-0.393373	3.72713	0.000111087	0.00516462
POM121L12	-0.621571	4.02006	0.000132803	0.00554434
ATP5J2	0.553639	7.57231	0.000169299	0.00596001
CREG1	1.27804	5.39308	0.000160705	0.0058528
REPS1	0.853203	6.33508	0.000167659	0.00594025
TGFB1I1	-1.55335	6.58356	0.000168849	0.00596001
KBTBD4	0.630652	4.17117	0.000134087	0.00554434
XLOC_000572	-0.805939	5.30411	0.000163849	0.0058772
CYB5R4	0.685099	4.09556	0.000129707	0.00549033
EXD3	-0.206056	3.58132	9.44146e-05	0.00477248
PIM1	-1.97511	4.65056	0.000155982	0.00579391
MFAP2	-1.47355	4.61204	0.000156162	0.00579391
ISCU	1.66332	8.07999	0.000172813	0.00602943
KLC2	-0.598793	4.96257	0.000162847	0.0058772
MAP7D1	0.719747	7.34971	0.000174144	0.00605379
MED12	-0.823939	6.18425	0.000172917	0.00602943
MRPL51	0.723969	7.91179	0.000174856	0.00605426
BEAN1	-0.491861	4.14335	0.000142883	0.00561466
HLA-DPB1	1.17029	5.37192	0.000166192	0.00592567
HADH	1.9499	6.43552	0.000172651	0.00602943
LOC100653058	-0.909119	6.47243	0.000175213	0.00605426
SLC25A37	-0.91226	6.58646	0.000176488	0.00607889
BBIP1	0.726956	5.10797	0.00016627	0.00592567
XLOC_008099	-0.410849	4.19625	0.000147131	0.00567307
MFSD1	0.435419	5.32423	0.000170894	0.00599588
PSEN2	0.613516	4.13198	0.000138548	0.00555771
XLOC_013108	-0.14401	3.24575	3.59149e-05	0.00327916
COX18	0.288013	3.35954	5.97715e-05	0.00396052
ACADVL	0.970811	8.13712	0.000181021	0.0061488
NCSTN	-0.655462	6.0824	0.000178999	0.00612354
SEMA4D	0.245589	3.74404	0.000113592	0.00519532
EXTL1	0.544288	3.84262	0.00011877	0.00529026
PSMB1	0.657809	5.90819	0.000178695	0.00612354
XLOC_014226	-0.971664	4.27202	0.000155773	0.00579391
TTPAL	0.523183	4.51553	0.000159838	0.00584467
EVX2	-0.603143	4.28417	0.000156422	0.00579401
TP73	-0.5727	5.11944	0.000176166	0.00607705
SREBF2	-0.847693	6.92902	0.000186253	0.00621622
XLOC_006805	-0.442318	3.90073	0.000137773	0.00555771
NUP188	-1.01349	5.36135	0.000181105	0.0061488
NRSN2	-0.748029	4.66227	0.000170841	0.00599588
MRPL24	0.741316	5.34802	0.000179892	0.00613072
EPC1	0.594577	4.39152	0.00015857	0.00582583
ARV1	1.1124	5.7038	0.000182856	0.0061666
SETD5	-0.64511	7.10518	0.00018942	0.00627443
SOX2	0.526239	4.20526	0.000151046	0.00575982
PHKB	0.806051	6.36528	0.000188082	0.00624959
ATP5L	1.04933	9.11361	0.000189957	0.00627496
APOL6	0.609557	3.91811	0.000130486	0.00551066
PHKA1	0.884945	4.77913	0.000172361	0.00602943
SWT1	1.21894	4.96305	0.000175237	0.00605426
XLOC_l2_013272	-0.257296	3.91685	0.000142318	0.00560223
DBN1	-0.657453	4.10753	0.000155957	0.00579391
BHLHE40	-2.18674	5.46265	0.000186575	0.00621778
ZIM2	-0.671947	10.6424	0.000190932	0.00629132
RTN4IP1	0.784227	4.98508	0.000179264	0.00612354
RBP5	-0.611123	4.15294	0.000158882	0.00582782
PRRT2	-1.36646	6.27992	0.000194048	0.00634165
DDX26B	-0.783139	4.35732	0.000169344	0.00596001
PSMD2	0.895193	6.24432	0.000194502	0.00634165
ANKRD13B	-0.807959	5.95005	0.00019412	0.00634165
HLX	-0.619832	4.15337	0.000160858	0.0058528
GEMIN4	-0.517611	5.08296	0.000186855	0.00621797
KLF9	2.08535	6.72168	0.000195896	0.00634931
SSBP1	0.761304	8.01287	0.00019898	0.0063682
SPRY4	-1.4069	5.8281	0.000195125	0.00634186
LRBA	0.616986	4.9541	0.000184902	0.00618383
ZNF609	-0.61667	5.18311	0.00019144	0.00629132
TNRC6B	0.856204	6.17631	0.000198309	0.00636477
HIC1	-1.76983	4.70898	0.000182837	0.0061666
PCNXL3	-0.85497	5.97814	0.00019961	0.00637934
TEAD2	-0.64703	4.92456	0.000188941	0.0062689
FKBP11	-0.863488	4.68843	0.000184409	0.00618206
MAST2	-0.903066	5.86086	0.00020064	0.00638515
SRC	-0.65557	4.09049	0.000163217	0.0058772
RBL2	0.906277	6.35851	0.000202996	0.00639449
HIST1H2AK	-1.18566	7.79469	0.00020605	0.00643053
IST1	-0.628051	5.58005	0.000201395	0.00638716
UFD1L	0.45082	5.18914	0.000196423	0.00634931
LOC100129399	-1.86779	5.91649	0.000204576	0.00639449
CHCHD1	0.905771	5.50526	0.000200471	0.00638515
NUDT19	0.914074	4.56028	0.000179411	0.00612354
ACAA1	0.904829	5.77095	0.000204056	0.00639449
GPR173	-0.80647	4.82798	0.000195332	0.00634186
ROMO1	0.878424	7.36152	0.000212323	0.00654358
XLOC_007686	-0.503961	3.73673	0.000139216	0.00555771
ARRDC1	-0.595272	4.91695	0.000197433	0.00636376
ATP5G3	1.29921	8.98806	0.000213979	0.00656019
TMEM37	0.278697	3.7985	0.000138377	0.00555771
PCDHGA9	1.21285	6.69842	0.000213488	0.00656019
KIAA1370	0.764222	4.37678	0.00017738	0.00610032
MRGPRE	-0.41804	4.31477	0.000181964	0.00615489
AIG1	1.10864	5.59643	0.000207085	0.00644503
XLOC_001576	-0.790926	5.15081	0.000204612	0.00639449
NEDD8	0.615578	7.2613	0.000218652	0.00658859
ARL6IP4	0.511369	6.45017	0.000216863	0.0065772
TMEM106C	0.523683	4.83382	0.000198747	0.0063682
CHPF2	-0.633861	4.45622	0.000191557	0.00629132
METRN	0.624792	5.57642	0.000212569	0.00654358
XLOC_013868	1.25382	6.02779	0.000215523	0.00656229
WRAP53	-0.372949	4.09267	0.000174468	0.00605426
XLOC_010172	0.157638	3.2952	5.32375e-05	0.00375907
OBFC2B	0.776809	5.74468	0.000215494	0.00656229
PCDHGA8	0.555407	4.09192	0.000167731	0.00594025
BET1L	-0.566277	4.24936	0.000185009	0.00618383
C1orf174	0.522129	4.57535	0.000193597	0.00634165
TACC3	-0.663455	4.3405	0.000189663	0.00627443
TEAD4	-0.902913	5.08887	0.000211798	0.00654358
PLA2G16	0.885475	6.9505	0.000224356	0.00662657
TFE3	-0.700488	5.60637	0.000219535	0.00658859
PURA	1.19497	5.49796	0.000215227	0.00656229
NDUFAB1	1.53242	7.59679	0.000226943	0.0066681
TGFBR2	0.637552	5.09764	0.00021135	0.00654358
ZNF570	1.00646	5.60787	0.000219822	0.00658859
C19orf73	-0.438077	3.87044	0.000165	0.00589903
ANKRD39	0.775196	5.17688	0.000215568	0.00656229
NDRG3	1.12297	6.73913	0.000229838	0.00672942
TRAK2	1.23284	5.94585	0.000225205	0.00664295
CMAS	0.778711	5.35687	0.000219386	0.00658859
C11orf84	-0.406396	3.74365	0.000151522	0.00575982
HIST1H2BO	-0.923704	9.25791	0.000231172	0.00673464
LOC100287477	-0.155042	3.40083	8.06908e-05	0.00463553
WNK3	-0.201158	3.38898	8.06563e-05	0.00463553
HIST1H3I	-1.34207	6.46693	0.000232147	0.00673464
GALR3	-0.645235	8.39194	0.000234634	0.0067364
SIDT2	-0.528872	5.15041	0.00022204	0.00659435
TSSC4	-0.875077	7.04227	0.000235538	0.00674523
TNS3	0.628486	4.5894	0.000204259	0.00639449
MBD6	-0.560306	6.1863	0.000233688	0.00673464
ANKRD13D	-0.479619	4.56963	0.000209277	0.00650429
PAK4	-0.994012	5.62015	0.000229923	0.00672942
ANO3	0.340277	3.81033	0.000152173	0.00576903
CALB1	0.33603	3.41108	8.99845e-05	0.00471842
GAB3	1.239	5.19078	0.000220851	0.00659197
TRIM25	0.524152	4.3108	0.000194482	0.00634165
SLC16A6	0.888618	4.43938	0.000198226	0.00636477
CANX	0.557601	6.13166	0.000235959	0.00674591
ZNF597	0.327806	3.91141	0.00016748	0.00594025
CDADC1	0.493329	3.71833	0.000138784	0.00555771
FAM157B	-0.382238	3.49758	0.000119635	0.0053003
SS18	0.704092	4.96148	0.000220446	0.00658859
PLXNA3	-0.377333	3.76056	0.00015993	0.00584467
ADAM19	-1.64192	6.36729	0.000241035	0.00679923
KLHL32	0.139997	3.30134	5.86197e-05	0.003942
LIME1	-0.3522	4.16942	0.000196384	0.00634931
HIST1H2BD	-0.99566	9.03327	0.000243807	0.00682631
CIITA	0.460668	4.05796	0.000181726	0.00615489
RNASE6	0.598808	4.08863	0.000183857	0.00618193
FAM190B	0.576427	6.28549	0.00024454	0.00683056
HIST2H2BE	-0.758392	6.18473	0.000246514	0.00683182
TOX4	0.861282	5.69906	0.000240608	0.00679923
GPSM1	-0.717115	5.64675	0.000242535	0.00680756
THBS2	-2.3662	6.40055	0.000247169	0.00683573
XLOC_005094	-0.879287	4.78025	0.000229025	0.00672056
RPL37	-0.584596	6.88702	0.00025147	0.00691236
PRDX1	0.728239	7.19611	0.000252088	0.00691255
BAX	-0.400991	4.0057	0.000191566	0.00629132
HBP1	0.869113	5.4322	0.000240128	0.00679923
NRG2	0.229561	3.42579	9.25098e-05	0.00471842
XLOC_013475	0.706124	4.90711	0.00023042	0.00673464
AURKAIP1	1.0674	6.12733	0.000250303	0.00689707
LDHA	-1.25259	7.06783	0.000258079	0.00697675
ENOX2	0.523947	4.35709	0.000211867	0.00654358
GSTA2	-1.06672	4.33011	0.000218446	0.00658859
PPYR1	-0.597395	5.07526	0.000242254	0.00680756
THBS3	-0.498191	4.78274	0.0002351	0.00674122
NEK6	-0.80954	4.83372	0.000237353	0.00674591
EVC	-0.458737	4.83115	0.000237046	0.00674591
PDP1	1.49116	5.43427	0.000244913	0.00683182
BTG3	-1.3334	5.80174	0.000255787	0.00697167
C16orf13	0.678286	7.60585	0.000264282	0.00698624
UBE2QL1	0.739518	4.47279	0.000220333	0.00658859
HLA-E	0.754355	7.13537	0.000264017	0.00698624
ENO1	-1.16864	6.93091	0.000265796	0.00698624
TMEM38A	0.906803	5.79573	0.000257481	0.00697675
PHYH	1.57589	7.07533	0.000264985	0.00698624
NPR3	1.84624	4.81922	0.000226628	0.00666752
PITHD1	0.560673	4.41775	0.000221456	0.00659435
GATA4	-0.578361	6.54323	0.000265443	0.00698624
IRF2BPL	-0.894824	5.30044	0.000253977	0.00694746
NDN	0.697295	6.24287	0.00026369	0.00698624
SPRR2F	-1.24251	5.67744	0.000260701	0.00698624
CDRT15	-0.29149	3.96217	0.000197909	0.00636477
FGF13	-0.723775	4.27072	0.000223122	0.00661606
BCL9L	-0.631236	5.65005	0.000261212	0.00698624
NDUFB9	1.58429	8.36122	0.000269652	0.00704367
CYS1	0.42563	3.4833	0.000120406	0.00531363
MED31	0.467043	3.91633	0.00018419	0.00618206
ADAMTS9	-1.89118	5.60877	0.000262284	0.00698624
GCSH	1.58218	6.74828	0.000269212	0.00704034
CLEC18B	-0.333784	3.54292	0.000140803	0.00557171
TECRL	2.43168	8.26013	0.000271546	0.00704713
HIST1H2AJ	-1.07859	8.20074	0.000273486	0.00704869
CLASP2	0.608623	5.64686	0.000262952	0.00698624
ATP5O	1.09974	9.77288	0.000272037	0.00704713
XLOC_l2_001648	0.286645	4.05016	0.000204299	0.00639449
LOC100130009	-0.829455	6.07927	0.000271332	0.00704713
XLOC_003912	0.0581279	3.21321	4.38877e-05	0.00354158
DLGAP4	-0.769065	6.09573	0.000272395	0.00704713
CDH13	0.68979	3.85279	0.000174152	0.00605379
XLOC_005297	-0.345574	3.94348	0.00020271	0.00639449
SUMF2	1.0939	5.26105	0.000258185	0.00697675
C8orf4	-1.32244	5.54932	0.000268211	0.00702933
SEPP1	2.11018	7.40114	0.000276697	0.00704869
PHOSPHO1	-0.790689	5.35252	0.000265647	0.00698624
LOC645645	-0.64915	4.09877	0.000219959	0.00658859
VWA1	-0.882355	4.69801	0.00025202	0.00691255
UROD	0.472581	6.50107	0.000278497	0.0070643
MOCS2	1.48355	5.88923	0.000272229	0.00704713
THOC6	-0.733319	4.27705	0.000234324	0.00673606
ITGB6	0.560622	3.49226	0.000133793	0.00554434
EFHA1	0.83853	6.81605	0.000282037	0.00711813
PEG10	-1.44978	4.45342	0.000244564	0.00683056
KLK5	-0.367858	4.01927	0.000214332	0.0065621
MSRA	0.573986	4.74385	0.000251014	0.00690822
HDAC5	-0.262246	4.25711	0.000233225	0.00673464
FBLN2	-0.892853	6.59504	0.000285254	0.0071372
C18orf15	0.439368	4.01561	0.000206861	0.00644503
LOC400968	-0.768295	6.79757	0.000286183	0.0071372
FAM160B2	-0.305086	4.35961	0.000240578	0.00679923
UXS1	0.383405	3.90866	0.00019535	0.00634186
KIF21A	0.908953	5.81742	0.000277921	0.0070637
SH3GL1	-0.979306	5.48652	0.000276624	0.00704869
MACROD1	1.21754	5.91887	0.000279175	0.0070643
FAM159B	0.158574	3.28848	6.71165e-05	0.00414344
KCTD18	0.387041	3.74193	0.000169215	0.00596001
PLOD3	-0.803656	7.06169	0.000290773	0.00717252
SLC16A3	-1.42635	4.70194	0.000260542	0.00698624
OPN1MW	-0.625898	5.80296	0.000283817	0.00711813
TENC1	-0.675649	7.73687	0.000292874	0.0072086
DNMT3B	-0.493991	4.1798	0.000233956	0.00673464
GPD2	0.309007	4.24597	0.0002326	0.00673464
PPAN	-0.707251	4.20282	0.000236834	0.00674591
KCTD15	-0.857572	4.61621	0.000259062	0.00697675
C3orf43	2.39587	5.63614	0.000271011	0.00704713
NDUFC2	0.993238	5.30963	0.000273599	0.00704869
MRPL44	0.725145	4.75434	0.000258863	0.00697675
CLIC6	1.63547	4.22228	0.000213847	0.00656019
XLOC_l2_008078	-0.679992	4.72376	0.000265907	0.00698624
MAZ	-0.970505	5.42252	0.000283528	0.00711813
FSD1	-0.553098	5.02192	0.000275816	0.00704869
XLOC_l2_007062	-0.683508	3.92071	0.000216196	0.00656579
XLOC_l2_004631	-0.494944	6.37304	0.000295458	0.00723279
HAGHL	-0.464751	4.2937	0.000246436	0.00683182
CAPG	-0.431131	3.66128	0.000178404	0.00612354
DDX24	0.615193	8.6423	0.000300697	0.00728462
ITIH4	-0.556527	4.78767	0.000272903	0.00704713
SIRPB1	-1.23497	5.54449	0.00029065	0.00717252
VPS13D	0.58284	4.37371	0.000246056	0.00683182
COL11A2	-0.555223	5.14616	0.000283843	0.00711813
CDC25B	-0.489868	4.04369	0.000231503	0.00673464
ZNF32	0.576365	4.08085	0.000224217	0.00662657
SMG1	-1.42503	7.01684	0.000305462	0.00733466
CALHM3	-0.751483	4.0316	0.000233703	0.00673464
GPC3	-1.74767	6.30492	0.000302043	0.00730692
KRTAP1-3	-0.547164	8.20611	0.000307192	0.00735275
SOCS3	-1.63767	5.01283	0.000283587	0.00711813
SLIRP	1.00165	7.98572	0.000307774	0.00735763
SPG11	0.454768	5.72899	0.000296365	0.00724714
TMEM182	2.07403	4.82066	0.000254536	0.00695422
ZNF25	0.570194	4.02862	0.000219532	0.00658859
VAPB	0.661648	5.34155	0.000290116	0.00717195
AK3	1.39872	6.92117	0.000306551	0.00735275
GYLTL1B	-0.587041	5.65865	0.000298628	0.00728462
NBN	0.96028	4.63549	0.000263594	0.00698624
SLC22A4	0.446645	3.93588	0.000212093	0.00654358
CLSTN3	-0.943574	6.01528	0.000304477	0.00732949
XLOC_009682	-0.151667	3.28089	6.93402e-05	0.00423444
ANXA7	0.966532	5.80477	0.000300799	0.00728462
DLGAP5	-0.414856	3.7492	0.000200225	0.00638515
TSFM	0.896988	5.12692	0.000287273	0.00714023
GIT1	-0.322365	3.93867	0.000226024	0.00665843
DMWD	-0.671307	5.35763	0.000299025	0.00728462
KLK12	-0.906794	4.5086	0.000272649	0.00704713
DLST	1.09339	5.94692	0.000304923	0.00732949
PSME1	0.650213	5.50763	0.0003	0.00728462
TCAP	1.57068	10.023	0.00031199	0.00739794
XLOC_l2_000001	-0.696841	10.4762	0.000309365	0.0073794
CLDN19	-0.545052	4.53289	0.000275024	0.00704869
SPTB	0.621997	5.16494	0.000294586	0.00722711
CTRB2	-0.723307	8.74819	0.000317789	0.00745632
SESN2	-0.351138	3.86989	0.000221932	0.00659435
ACADSB	1.42579	4.7435	0.000271235	0.00704713
FAM198B	0.687113	5.50546	0.000304841	0.00732949
CLK1	-0.705913	6.52145	0.000319647	0.00746511
TAZ	-0.737811	7.21269	0.000322986	0.00749033
TET3	-0.31859	3.73289	0.000203314	0.00639449
FAM200A	0.74832	4.72957	0.000282372	0.00711813
SYT1	-0.248918	3.51052	0.000151675	0.00575982
IGIP	1.0861	4.47188	0.00026321	0.00698624
PCDHGB3	0.883057	4.03312	0.000222098	0.00659435
DIRC2	1.18215	6.34824	0.000319637	0.00746511
MYL6	-0.929041	7.76598	0.000326596	0.0075147
ABCC8	-0.867327	5.72242	0.000316571	0.0074432
LOC100130560	-0.612733	4.14617	0.000257825	0.00697675
LEPROT	0.385383	4.28246	0.000260576	0.00698624
ZDHHC9	-0.622214	4.71127	0.000292137	0.00719829
SPRY1	-0.871588	5.92813	0.000320177	0.00746511
HSDL2	1.46033	9.64322	0.000325246	0.00749782
BMP1	-0.674224	4.5596	0.000285901	0.0071372
XLOC_001098	-0.414943	4.1411	0.000258429	0.00697675
CBR4	0.810094	5.03559	0.00030009	0.00728462
TPRKB	0.70722	4.6859	0.000287348	0.00714023
C14orf183	0.132375	3.47781	0.000129756	0.00549033
ZBTB2	-0.743355	4.60424	0.000293343	0.00721227
PET112	0.800668	4.46167	0.00027579	0.00704869
PDE7B	1.12348	3.88545	0.00021579	0.00656229
IMMP2L	0.619687	3.97582	0.000230895	0.00673464
MAP1B	-0.696632	6.95954	0.000339043	0.00768372
SYT3	-0.30887	3.91622	0.000240878	0.00679923
CDK5RAP2	0.43844	4.83835	0.000304617	0.00732949
ZFP36L1	-0.60311	6.72362	0.00034027	0.0076998
MSL1	-0.631495	5.35321	0.000324141	0.00749033
EPOR	-0.658832	4.93703	0.000313735	0.007401
FTH1	0.518074	9.73185	0.000338778	0.00768372
S100A9	-0.274407	3.29924	9.12841e-05	0.00471842
BCAM	-1.19266	7.48987	0.000345194	0.00774544
ATP2C2	-0.202188	3.30977	8.83669e-05	0.00471842
SIRPA	-0.76614	5.52282	0.000331466	0.00758812
HADHB	1.94646	7.46312	0.000344629	0.00774544
GABRG2	-0.127102	3.24385	6.42577e-05	0.00406936
PCBP4	-0.500285	6.24249	0.000341911	0.00771744
FAM200B	0.450749	4.42976	0.000286157	0.0071372
SYNPO2	0.930334	5.21431	0.000319886	0.00746511
NFU1	1.01552	5.83056	0.000334764	0.00762498
TREM1	-0.112747	3.25154	6.44572e-05	0.00406936
MRPL39	0.812514	6.33035	0.000342238	0.00771744
DDI2	0.814748	5.04102	0.000316144	0.0074409
MMP9	-0.911102	5.19329	0.000327493	0.00752768
PRMT3	0.328604	3.96642	0.000246726	0.00683182
MAML1	-0.494102	7.72387	0.000354877	0.00778056
MYO15B	-0.524952	5.08375	0.00032869	0.00754751
ASB12	0.905612	4.78912	0.000310418	0.00738304
XLOC_l2_000416	-1.22709	5.54937	0.000341389	0.00771369
RPA3	0.701321	4.78205	0.000312419	0.00739948
SMARCA1	-0.501908	6.15921	0.000350158	0.00777074
CCDC25	0.726006	4.8598	0.000316046	0.0074409
CDK4	-0.556029	6.31913	0.000352372	0.00778056
H2AFV	0.565805	6.51443	0.000352901	0.00778056
CIB1	0.961502	4.83737	0.000313793	0.007401
MRPS26	0.546513	4.74063	0.00031328	0.007401
CDC20	-0.615283	5.37936	0.000340434	0.0076998
CDK1	-0.324269	3.45318	0.000154775	0.00579391
VMAC	-0.53947	4.83086	0.00032462	0.00749213
HRSP12	0.988747	4.91267	0.000319046	0.00746511
ARL5A	0.996568	6.13858	0.000352306	0.00778056
C1orf31	0.919138	5.25858	0.000334615	0.00762498
PARK2	0.464025	4.39742	0.000295346	0.00723279
SLC4A1	-1.14999	4.52534	0.000313253	0.007401
KIF1C	1.31364	7.00872	0.000362442	0.00783204
TMEM126A	1.02255	5.74478	0.000349217	0.00777074
GSR	0.847868	5.72723	0.000350448	0.00777074
UBQLN1	0.702045	4.29544	0.000287568	0.00714023
FTSJ2	0.376397	3.77819	0.000219033	0.00658859
RUFY2	0.654412	4.15365	0.00027433	0.00704869
FLJ33065	0.805856	4.25741	0.000282693	0.00711813
C1orf201	0.493525	4.04354	0.000264579	0.00698624
IGFBP3	-1.89314	7.56282	0.000369247	0.00791707
SSH1	-0.858802	4.81005	0.000333209	0.0076126
MRPL35	1.15254	7.20851	0.000369312	0.00791707
RSAD1	0.696562	4.91698	0.000331179	0.00758812
PDDC1	-0.472276	5.49517	0.000354196	0.00778056
SP1	0.648074	4.9353	0.000332875	0.0076126
RAI14	-1.5237	5.3858	0.000355038	0.00778056
RPS19BP1	0.454065	4.0645	0.000271289	0.00704713
MAPKAPK3	0.828739	6.17837	0.000367337	0.00790053
FAM131B	-0.435819	3.48494	0.000181239	0.0061488
RPP30	0.340221	3.91969	0.000254839	0.00695422
PKDCC	-0.917632	4.98956	0.000346917	0.00776098
EEPD1	0.16244	3.65779	0.000203587	0.00639449
CALML3	0.71853	5.70832	0.000362071	0.00783204
DNAJB5	-1.37973	6.11061	0.000372498	0.00794019
PRLH	-0.395769	5.49507	0.000362686	0.00783204
TNFSF12	0.459528	3.92026	0.000252405	0.00691283
EPDR1	1.89056	5.28444	0.000343023	0.00772743
SLC39A10	-0.965126	4.67746	0.00033725	0.00765846
POLR3G	0.338088	3.86661	0.000247762	0.00684374
CDC45	-0.347947	3.40983	0.000150207	0.00574838
NCOA2	0.730098	5.47427	0.000361207	0.00782539
ICT1	0.900821	5.77969	0.000367491	0.00790053
SLC16A7	2.84758	5.92905	0.000355278	0.00778056
PROCA1	-0.604414	5.03008	0.000353534	0.00778056
GRB14	0.915511	4.06742	0.000265469	0.00698624
UCP2	1.3282	6.41966	0.000378473	0.00800712
OBSL1	0.627071	6.08206	0.000377499	0.00800149
DNAJC19	1.11127	5.24344	0.000355154	0.00778056
MYOM2	3.43011	8.21757	0.000383847	0.00807543
C17orf62	-0.427226	4.45276	0.0003293	0.00755383
LOC285191	-0.403997	4.0205	0.000289093	0.00716234
PRC1	-0.853393	4.29607	0.000320669	0.00746511
UGT2B11	0.913763	4.88966	0.000346724	0.00776098
UPF2	0.71929	5.26164	0.000364049	0.00784894
NDUFS1	1.77844	6.87407	0.000388173	0.00814371
SCT	-0.427187	3.95949	0.000283839	0.00711813
ATP1A2	1.84999	6.15787	0.000380812	0.0080371
C8orf84	-1.11768	4.29883	0.000324211	0.00749033
FLNB	-0.96035	4.74886	0.00035234	0.00778056
C1orf138	-0.631279	6.53456	0.00039209	0.00817546
SLC43A3	-1.18387	6.91487	0.000394881	0.00819314
PVRL2	-1.08635	4.85107	0.000360431	0.00782539
MBLAC1	-0.773393	5.17427	0.000373414	0.00795221
SBF1	-0.484391	5.21639	0.000375149	0.00798163
AKAP1	1.11139	6.75675	0.00039739	0.00822256
MRPL22	0.531074	6.02654	0.000391732	0.00817546
C12orf44	-0.603193	4.5857	0.000349444	0.00777074
FUT1	-0.474061	4.73732	0.000358739	0.00780146
ETFB	1.25434	7.58901	0.000405561	0.00832599
FGF1	1.16099	4.73051	0.000344126	0.00774454
GYPB	-0.681076	3.60374	0.000233976	0.00673464
ETHE1	-0.942237	6.85454	0.000405086	0.00832599
SOD1	0.877027	8.77001	0.000406237	0.00832599
TUBA1B	-0.751496	7.96556	0.0004084	0.00833587
NDUFB8	0.699325	7.38844	0.000410779	0.00834236
SIK1	-2.02825	5.15578	0.000380164	0.00803536
KIAA0196	0.64821	4.32109	0.000323455	0.00749033
MPZL2	0.274927	3.86357	0.00026848	0.00702933
ADAMTSL5	-0.534262	9.19388	0.000411672	0.00834236
TXNL4B	0.553841	4.17841	0.000311392	0.00739794
AHSA1	0.898027	6.48892	0.000408926	0.00833906
HEYL	-1.12898	5.42553	0.000394488	0.00819251
GOLGA3	-0.423451	3.82304	0.000277282	0.0070554
ACADM	1.75631	8.03525	0.000418049	0.00842625
ATP13A1	-0.424485	4.02434	0.000312027	0.00739794
APC	0.556195	4.23481	0.000323617	0.00749033
SH3D21	-0.212993	3.63541	0.000233437	0.00673464
COL5A2	-1.85415	6.36764	0.000416705	0.00841417
OR11A1	-0.570299	4.41036	0.000353731	0.00778056
TMCC1	0.576695	4.18026	0.000317638	0.00745632
TCEB1	0.678663	7.09221	0.000423456	0.00850945
BABAM1	0.385082	4.42262	0.000347663	0.00776231
ICOSLG	-0.351736	3.65293	0.000242315	0.00680756
AHNAK	0.838089	7.41787	0.000428298	0.0085284
PIGK	0.535822	4.06871	0.00030693	0.00735275
LOC340335	-0.38539	4.07158	0.000323464	0.00749033
CRLF2	-0.241688	3.72398	0.000262262	0.00698624
FOXP4	-0.581955	6.49881	0.000426898	0.00852099
HYOU1	-0.486055	4.29802	0.000350113	0.00777074
XLOC_013921	0.199894	3.32919	0.000114833	0.00520099
FPR3	0.445077	3.80501	0.000260799	0.00698624
WDSUB1	0.616439	4.66509	0.000372169	0.00794019
PEX10	0.634379	6.63199	0.000431508	0.00858268
DUSP6	-0.572331	8.83454	0.000434641	0.00859957
CELA2A	0.420023	4.04149	0.000310393	0.00738304
CXorf26	0.432067	4.184	0.00033411	0.00762498
FAM50B	1.59144	5.28948	0.000400451	0.0082783
HEATR7A	-0.476575	4.3964	0.000367894	0.00790167
NECAP2	-0.499329	5.80492	0.000432001	0.00858492
S100A8	-1.38175	4.23838	0.000358563	0.00780146
TNNT3	-1.66103	8.10814	0.000446533	0.0086828
C6orf26	-0.330535	3.97229	0.000320807	0.00746511
ZHX2	0.509252	4.81023	0.000392943	0.00817546
MTUS1	1.37946	6.93336	0.000445932	0.00867858
MOGAT3	-0.24467	3.86629	0.000303625	0.00732949
CSDE1	1.07825	8.20466	0.000451622	0.00874707
POLR2K	0.464262	4.69982	0.000389631	0.00815913
IFITM2	-1.17621	8.36845	0.000451774	0.00874707
DUOX1	0.446806	3.90169	0.00029418	0.007225
LOC100128063	-0.326704	3.57323	0.000233777	0.00673464
GPR152	-0.615184	7.44953	0.000454439	0.00878361
DOK3	-0.188429	3.62269	0.000243739	0.00682631
ACOX2	0.647782	6.09992	0.000442089	0.00862608
MTFR1	0.244384	3.59391	0.000218739	0.00658859
PRKCSH	-0.736255	7.55681	0.000457138	0.00882823
TMEM204	0.862511	5.43392	0.000426509	0.00852076
SPR	0.876308	4.34163	0.000355953	0.00778056
CSRP2BP	0.58251	4.26509	0.000353807	0.00778056
ORC2	0.620729	4.85302	0.000406423	0.00832599
NENF	0.661637	5.58361	0.00043758	0.00862608
VEGFB	0.880305	7.34291	0.000461972	0.00886039
HARS2	0.423821	4.19195	0.000349163	0.00777074
CNBP	0.639151	6.66491	0.00045792	0.00883578
AKAP12	-2.31483	7.21611	0.000459297	0.00884724
SLC2A12	1.6957	4.61929	0.000365571	0.00787424
HIST1H2AM	-1.27368	6.14638	0.000453868	0.00878008
COMMD3	0.524335	5.00962	0.000417331	0.00841928
RNF24	-1.3069	4.90858	0.000419422	0.00843886
DSC2	1.40578	5.0308	0.000408009	0.00833541
TXNDC9	0.400815	4.79098	0.000407931	0.00833541
LOC100507330	-0.58053	3.82836	0.000309611	0.0073794
ANKRD37	-1.22222	5.06036	0.000428401	0.0085284
LILRA4	-0.562138	4.45373	0.000392667	0.00817546
FKBP9	0.474026	6.37277	0.00046032	0.00885939
SLC31A2	0.916654	4.09798	0.000322665	0.00749033
COX5A	1.40238	7.56166	0.000467988	0.00889334
ADCY7	0.6244	4.38503	0.000376703	0.00799213
EIF3F	-0.607734	6.48182	0.000470177	0.00889753
XLOC_009023	-0.729926	6.94038	0.000475818	0.00894435
SYDE1	-0.916628	5.63568	0.000458888	0.0088469
IL27	-0.152798	3.26674	9.66993e-05	0.00482322
CHCHD4	1.00652	4.73012	0.000406379	0.00832599
XLOC_002035	0.434458	3.76581	0.000276707	0.00704869
SRP9	0.833671	6.6365	0.000479329	0.00899805
MDP1	0.487088	4.17045	0.000361225	0.00782539
TAF11	0.966071	5.71617	0.000462117	0.00886039
RDH16	-0.592292	4.45494	0.000407832	0.00833541
VPRBP	0.42563	4.76999	0.000424494	0.00850945
CYBB	0.412848	3.78649	0.000284786	0.00713386
CTSO	0.655579	5.63365	0.000463568	0.00886152
DAK	0.358901	4.20459	0.00037091	0.00793628
GNPTAB	0.950356	4.9841	0.000433486	0.00859932
XLOC_008585	-0.130662	3.31933	0.000114861	0.00520099
AS3MT	0.817444	8.87337	0.00048902	0.0090273
RAB3GAP1	0.695654	5.56449	0.000463234	0.00886152
CLDN5	-0.813037	5.52418	0.000467266	0.0088871
DOCK3	0.37276	4.49536	0.000406062	0.00832599
HERPUD1	1.37938	6.63984	0.000485125	0.00902723
ACSL5	0.43522	3.79496	0.000289496	0.00716446
TAP1	0.774276	4.98743	0.000441084	0.00862608
EPHA4	1.20241	5.06165	0.00044162	0.00862608
TRAF6	-0.520247	5.31269	0.000467166	0.0088871
FASTKD2	1.0824	6.04885	0.000483055	0.00902723
RETN	-0.934324	5.33943	0.000470126	0.00889753
AJAP1	-0.193765	3.33402	0.0001352	0.00554434
ZNF605	0.540247	4.34528	0.000394247	0.00819251
NAPEPLD	0.694365	4.67009	0.000425567	0.00850945
REM1	-0.576939	3.88961	0.00034662	0.00776098
TMEM57	0.378344	4.20772	0.000381783	0.00804701
HYAL4	-0.585297	7.42937	0.00050515	0.00914701
ORC4	0.721434	4.47971	0.000409721	0.0083407
XLOC_005452	0.793668	4.96403	0.000448683	0.00871711
MRPL47	0.486193	4.80162	0.000441833	0.00862608
PTPMT1	0.488858	4.7915	0.000441641	0.00862608
C6orf225	0.961996	4.52814	0.000411192	0.00834236
MAFK	-0.714008	6.57006	0.000503696	0.00913403
TUFM	0.821646	5.78872	0.000485426	0.00902723
TMEM101	0.648972	4.41067	0.000406443	0.00832599
ABCF3	0.455172	4.69418	0.000438167	0.00862608
FYCO1	1.70384	5.46393	0.000470121	0.00889753
XLOC_000390	-0.543283	4.54649	0.000438499	0.00862608
GTF3C6	0.807271	6.88074	0.000511693	0.00920517
ME2	0.761766	5.96149	0.000498647	0.00911564
ASAP3	-0.721375	5.36302	0.000486505	0.00902723
XLOC_008088	0.175203	3.34091	0.000134488	0.00554434
DHX16	-0.512418	6.41829	0.000512423	0.00921098
CNPY2	0.410497	4.64746	0.000441393	0.00862608
LOC100129884	0.102701	3.25097	9.40058e-05	0.00476891
IFI27	1.42513	6.31216	0.000506221	0.00914701
RAB1B	0.504246	5.8595	0.000500825	0.00912734
S100A12	-0.570291	3.52811	0.000267694	0.00702502
HES3	-0.478005	3.91872	0.000362919	0.00783204
PDHB	1.47843	6.26998	0.000507245	0.00914701
FAM82B	0.652409	7.27676	0.0005232	0.00934762
CUX2	-0.838974	3.94633	0.000372413	0.00794019
HLA-DRA	1.82308	5.66848	0.000487012	0.00902723
MYL2	0.850125	11.1097	0.000506668	0.00914701
PTBP3	-0.570955	5.62923	0.000502923	0.00912734
SOX17	-0.325703	5.21828	0.000488217	0.00902723
SERGEF	0.616267	4.45326	0.000425123	0.00850945
COX7A1	1.2403	10.4013	0.000516177	0.00927109
LOC100507448	0.331645	3.68139	0.000279195	0.0070643
BRAP	0.595268	4.57459	0.000440932	0.00862608
FLG	-0.749745	7.02145	0.00052964	0.00935686
ATP13A2	-0.635294	5.44766	0.000501577	0.00912734
CNTD1	0.999779	6.96152	0.000529649	0.00935686
TNK1	0.155388	3.64088	0.000274479	0.00704869
FN1	-1.14304	8.61998	0.000535595	0.00941773
NDUFC1	1.06784	7.67644	0.000539071	0.00942505
SLC10A1	0.277611	3.47772	0.000210314	0.00652753
TRIAP1	0.456698	4.01034	0.000372425	0.00794019
MAPK15	-0.453831	4.2985	0.00043426	0.00859956
PSMB10	0.761064	6.4398	0.000532872	0.00939176
PSMD14	0.57172	4.47243	0.000440255	0.00862608
TSPO2	-0.813685	4.54981	0.000462724	0.00886039
XLOC_l2_013808	-0.516965	8.53332	0.000542364	0.00944881
CNN2	-1.38817	5.64305	0.000519257	0.00929685
COIL	0.785662	5.33208	0.000501109	0.00912734
FARP1	-1.18248	5.1153	0.000500082	0.0091271
STX2	-0.673682	7.01238	0.000544761	0.00946402
QSOX1	-0.498751	5.80955	0.000526103	0.00935593
ASXL1	-0.661802	7.35014	0.000546775	0.00947549
ECH1	0.925573	6.2323	0.000531796	0.00938011
SNORD124	-0.159012	3.52091	0.00023848	0.00676942
SEMA4C	-0.695775	4.96295	0.000495505	0.00908761
TGFBRAP1	0.591855	4.74897	0.00047139	0.00889789
PPM1L	0.821762	4.94475	0.000483538	0.00902723
ZNF33A	0.731721	4.91933	0.00048384	0.00902723
ACSS2	0.966334	6.12057	0.000537655	0.00942505
SNRNP35	0.671616	5.46349	0.000519168	0.00929685
GPR35	-0.454247	4.81091	0.000492239	0.0090645
C6orf62	0.60584	6.13321	0.000540423	0.00943652
KIAA1467	-0.579363	4.47738	0.000466318	0.0088871
KLF6	-0.37428	4.806	0.000493655	0.00906993
NOBOX	-0.681319	6.42303	0.000551605	0.00950939
EPB42	-1.24439	4.05812	0.000416505	0.00841417
CLCN6	-0.282457	3.92256	0.000385145	0.00808768
TXNIP	2.11784	8.04367	0.000558729	0.00953511
PHF19	-0.360667	4.53624	0.000474163	0.00892066
NLRX1	0.526849	3.98644	0.000376491	0.00799213
LAP3	0.740425	4.92405	0.000496857	0.0090919
CSPG5	-1.05925	4.60646	0.000486686	0.00902723
TGFB1	-0.36625	4.10602	0.000424379	0.00850945
CTGF	-1.69988	5.57879	0.000539349	0.00942505
C17orf89	0.905566	6.44074	0.000557962	0.00953511
METTL7A	1.34036	5.10092	0.000502762	0.00912734
ST6GALNAC1	0.58491	3.7907	0.000325531	0.00749782
LOC100505473	0.657892	4.47965	0.000462721	0.00886039
PLIN3	-0.436657	4.58307	0.000488789	0.0090273
XLOC_011190	-0.827658	4.01464	0.000419069	0.00843886
NT5C1A	0.512036	4.68738	0.000488204	0.00902723
XLOC_001620	-0.456009	5.38068	0.000538652	0.00942505
ELAVL1	-0.389352	4.85946	0.000511321	0.00920517
SLC39A7	0.588065	5.79951	0.000549752	0.00950394
PIK3R1	2.30301	6.87376	0.000562164	0.00957204
ANKK1	-0.327884	3.9155	0.000395333	0.008195
BRPF3	-0.455825	5.05783	0.000528893	0.00935686
FUCA1	0.468871	3.86118	0.00035568	0.00778056
LOXL2	-1.50565	4.98992	0.000525979	0.00935593
NUDT7	0.979909	4.294	0.000435612	0.00861124
XLOC_l2_005871	-0.541212	4.69608	0.000508528	0.00916283
TJP3	-1.33735	4.66565	0.000507185	0.00914701
PSMC3	0.534188	5.59646	0.000552717	0.00950939
TMEM150C	0.845021	4.9932	0.000517685	0.0092834
ATP13A3	-1.10211	7.25726	0.000589182	0.00980611
ZNF362	0.469382	5.31552	0.000547588	0.00948043
RMI1	0.361063	4.3454	0.000466665	0.0088871
EMG1	0.308531	4.29768	0.000461148	0.00886039
HLA-DQA1	2.23867	5.53446	0.000535072	0.00941585
KRTAP5-5	-1.14886	5.384	0.000558616	0.00953511
UNC13D	-0.694406	4.34901	0.000484313	0.00902723
USP13	1.19187	6.74081	0.00058879	0.00980611
FNDC5	1.27757	4.74341	0.000496946	0.0090919
JARID2	0.679495	5.64702	0.000565536	0.00959331
MRPS28	1.11744	5.97594	0.000573528	0.00968124
PPP4R1	-0.443745	4.64279	0.00051659	0.00927112
SLC25A1	-0.366578	4.22217	0.000468445	0.00889456
THNSL1	0.15253	3.3482	0.000156005	0.00579391
ADRA1A	1.03134	6.36134	0.000588948	0.00980611
FLNA	-1.06172	7.00173	0.000602878	0.00989973
TMEM91	-0.48319	4.71345	0.000526755	0.00935593
ZNF202	-0.866143	5.18396	0.000559216	0.00953622
C11orf46	0.721669	5.57537	0.000570259	0.00965892
LOC100129717	-0.0801448	3.22602	9.19272e-05	0.00471842
UGGT2	-0.300101	4.36752	0.000491299	0.00906195
PSMA3	0.682254	6.97875	0.000604344	0.00990939
CRMP1	-0.864959	6.08793	0.00059249	0.00980755
GALNT2	-0.702616	4.68267	0.00052794	0.00935593
ACAT1	1.73981	7.9723	0.000607714	0.00994135
POLR2B	0.790104	6.9101	0.000605614	0.00992303
SLC9A6	0.448199	4.28998	0.000469576	0.00889753
C17orf79	0.507903	4.3119	0.000471913	0.00889789
CDYL2	-0.676103	3.92247	0.000425022	0.00850945
LGI4	-0.749885	4.76859	0.000538323	0.00942505
EBAG9	0.990227	6.02446	0.000590529	0.00980755
ADD3	0.633964	5.90355	0.000590523	0.00980755
GLUD2	0.556334	7.10435	0.000615539	0.0100365
MRPS22	0.551421	7.21467	0.000616536	0.0100365
LOC100652763	-0.561629	3.96957	0.000439046	0.00862608
KIF2A	-0.519127	5.69775	0.000592404	0.00980755
SSBP3	0.468871	4.88616	0.000546848	0.00947549
CHCHD2	0.853453	6.78667	0.00061708	0.0100381
TRAPPC8	0.435241	4.04282	0.000434158	0.00859956
XLOC_014255	-0.170087	3.4395	0.000223621	0.00662218
SKIL	-0.660716	4.94409	0.000564291	0.00957939
MCCC2	1.4931	5.48409	0.000576006	0.00969088
SPTBN1	0.775572	5.79488	0.000598471	0.00988484
MRPL32	0.822152	6.4131	0.00061646	0.0100365
AMBN	-0.0893977	3.28846	0.000125218	0.00544732
SLC7A1	-1.21231	4.64745	0.000544709	0.00946402
FAM96A	1.20848	5.87807	0.000600875	0.00989368
ALPL	-0.595252	6.81678	0.000628949	0.010139
CLCN4	1.07417	4.41127	0.000486897	0.00902723
ARHGAP18	0.413001	4.028	0.000437942	0.00862608
SPON1	-1.07082	4.60421	0.000543295	0.00945744
GFM2	0.746795	5.66522	0.000599796	0.00988887
GTF2F2	0.708767	5.46792	0.000592126	0.00980755
GPER	-0.426471	4.3029	0.000506936	0.00914701
HIST1H3B	-1.48726	5.30484	0.000593398	0.00981539
SCOC	0.536472	4.26829	0.000483962	0.00902723
ELOF1	0.297982	4.47607	0.000523334	0.00934762
TBPL1	0.509962	4.50706	0.000524522	0.00935593
SPC25	-0.863233	4.0334	0.000472165	0.00889789
LOC100129069	-0.604315	4.39556	0.000527219	0.00935593
OR8U1	-1.41714	5.43892	0.000608052	0.00994135
C9orf16	-0.518901	4.7303	0.000564287	0.00957939
DACT1	-0.669279	3.78774	0.0004108	0.00834236
NDUFB1	1.17525	7.57838	0.000647527	0.0102828
COL3A1	-1.58361	8.64294	0.000644477	0.0102797
IMP4	0.552438	5.49534	0.000607072	0.0099397
ATP1B2	-0.894773	5.92374	0.000628328	0.010139
HIST1H3G	-1.37867	6.76075	0.000645736	0.0102817
SH3TC1	-0.341151	3.83488	0.000425566	0.00850945
C17orf82	-0.609719	4.89024	0.000586501	0.00980611
NDUFB3	1.25715	7.94008	0.000658036	0.0103612
DCTN1	-0.670377	6.78526	0.000655767	0.0103543
KLK9	-0.401436	4.95007	0.000591393	0.00980755
PGR	1.31337	4.44596	0.000502228	0.00912734
SDK2	-0.391895	3.69758	0.000383367	0.00807286
LYPLA1	0.71093	4.90181	0.000579614	0.00973709
XLOC_012530	0.0800229	3.25113	0.000114499	0.00520099
TP53I11	-0.417563	4.67487	0.000574002	0.00968124
FXR2	1.20928	6.227	0.00064619	0.0102817
ECEL1	-0.260277	3.44255	0.000256385	0.00697675
TTC37	0.558248	6.99115	0.000665735	0.0103936
TCP1	0.801585	4.843	0.000575936	0.00969088
ACOT8	0.441472	4.37504	0.000526811	0.00935593
BCL2L1	-0.797676	5.79607	0.000644478	0.0102797
GPR174	0.257903	3.64503	0.000335975	0.00764487
LCE1C	-0.241912	3.71077	0.000392083	0.00817546
ZFP36	-1.50073	7.04169	0.000671115	0.0104147
SRRM4	0.389009	3.4113	0.000249547	0.00688462
C6orf203	1.08209	6.02793	0.000648828	0.0102879
XLOC_l2_000920	-0.248248	3.52259	0.00030356	0.00732949
OR6C65	0.217025	3.38969	0.000201598	0.00638716
CALM3	0.691454	6.36792	0.000662032	0.0103727
HIST1H2AC	-0.805926	5.22418	0.000626416	0.0101316
C18orf1	0.860731	4.41023	0.00052735	0.00935593
COQ7	0.755184	4.34387	0.000521915	0.00933703
TGM2	-0.851893	5.93668	0.000662058	0.0103727
COMMD9	0.826903	4.81463	0.000586102	0.00980611
COL5A1	-1.32845	6.18349	0.000670716	0.0104147
XLOC_000099	-0.619487	5.12231	0.000627658	0.0101372
DUSP22	0.481397	4.74694	0.000587154	0.00980611
SMARCAL1	0.161492	3.39378	0.000201834	0.00638716
ZBTB45	-0.551879	6.22301	0.000672271	0.0104255
CDK11A	0.282924	4.11161	0.000496146	0.0090919
PLK1	-0.789174	5.35739	0.000643681	0.0102797
ALG14	0.193466	3.56764	0.000308047	0.00735763
TBC1D3G	-1.0804	5.34952	0.000644668	0.0102797
XLOC_000423	-0.412505	4.47099	0.000571156	0.00966687
CDR2L	-0.559227	5.01744	0.000624866	0.0101138
HHIP	-0.909624	4.45327	0.000574576	0.00968124
HLA-G	0.595326	7.50552	0.000695575	0.0105973
XLOC_002018	-0.584656	4.16055	0.000528454	0.00935686
TMX4	1.13615	5.35381	0.000633439	0.0101941
C9orf169	-0.66414	4.76924	0.000609612	0.00995964
CEP63	0.623502	5.01755	0.000618115	0.0100477
SMCR6	-0.323145	3.79914	0.000438671	0.00862608
MTHFR	0.647574	5.27208	0.000638567	0.0102402
CLTCL1	-0.862698	7.00165	0.000697474	0.0105981
C19orf22	-1.09423	5.15438	0.000641365	0.0102559
COX5B	1.17288	8.05645	0.000700248	0.0106166
PFN2	-1.08465	6.7664	0.000696948	0.0105973
INTS12	0.714201	4.88636	0.00061335	0.0100135
RFX8	-0.296631	3.64251	0.000380958	0.0080371
FLJ25694	-0.513174	5.05227	0.000640679	0.0102522
PSMB5	0.486726	5.58201	0.000665185	0.0103936
FAM57A	-0.40097	3.96116	0.000494139	0.00906993
XLOC_005595	0.564812	4.04261	0.000484027	0.00902723
DNAH2	-0.202259	3.50375	0.000299541	0.00728462
MCFD2	0.572396	6.16607	0.000693423	0.0105973
TMEM178	-0.902043	5.05801	0.000648452	0.0102879
CFD	2.02566	5.61125	0.000651116	0.010317
SCP2	0.969512	5.60618	0.000669234	0.0104147
ERMP1	1.09509	5.83063	0.000678774	0.010476
TKTL1	0.662404	5.4021	0.000662439	0.0103727
MTCH1	-0.650444	6.95098	0.000715014	0.0107452
XLOC_014132	-1.36047	5.22251	0.000661263	0.0103727
LOC100132174	-0.575048	4.19771	0.000555234	0.00951139
FAM13B	0.692583	4.98905	0.000639966	0.0102481
LOC644961	-1.16024	8.67394	0.000724229	0.0107968
COX7A2	1.07391	8.48742	0.000728229	0.0107968
NDUFB6	1.31025	6.63529	0.000715726	0.0107454
UCHL5	0.842213	4.96785	0.000639956	0.0102481
ATN1	-0.595945	5.61674	0.000695452	0.0105973
GPHN	0.909685	4.26351	0.00053691	0.00942505
CNTN1	-0.988076	3.76803	0.000471402	0.00889789
NCF4	-0.541336	5.06387	0.000666536	0.0103936
SYNE1	0.938796	5.31471	0.000670958	0.0104147
PLEKHF1	0.682315	5.09926	0.00066171	0.0103727
PSMB6	0.942104	7.85431	0.00074135	0.0108748
DEDD2	-0.579489	5.78595	0.000710277	0.0107106
ZRANB2	0.879956	6.94425	0.000735856	0.0108671
GOT2	1.70841	7.8788	0.000739951	0.0108748
LOC100132874	-0.653192	5.08163	0.000677085	0.0104714
TPX2	-1.6564	4.61502	0.000633888	0.0101941
COX8A	1.35446	7.1069	0.000739545	0.0108748
PTGFRN	-0.79518	5.14999	0.000683783	0.0105444
LOC644686	-0.516679	5.48985	0.000703888	0.0106455
NARS2	0.422607	4.18325	0.000551674	0.00950939
GRK6	-0.495393	4.47014	0.000620952	0.0100866
NHLH2	-0.750386	7.45633	0.000756617	0.0110153
ADCK3	0.833725	5.28864	0.000687051	0.0105677
BTBD19	-0.623915	4.68186	0.00065266	0.0103261
LOC100130314	-0.52094	4.01598	0.000542382	0.00944881
ELF4	-0.411449	3.63849	0.000411447	0.00834236
MICALL2	-0.526959	4.20016	0.000583275	0.00979131
SMG9	-0.398092	3.80862	0.000481544	0.00902723
PYROXD1	0.705273	5.41372	0.000705099	0.0106495
LOC100129115	-0.45902	4.97043	0.000684137	0.0105444
XLOC_l2_005130	-0.42472	3.79713	0.000479471	0.00899805
WISP1	-1.53397	4.15361	0.000579369	0.00973709
TSPYL1	1.0465	5.42677	0.000701867	0.0106291
CASC3	-0.54544	6.69151	0.000759408	0.0110305
FXYD2	-0.799753	5.29564	0.000710038	0.0107106
RNASEH1	0.347978	3.96217	0.000507037	0.00914701
XLOC_005832	-0.510331	3.70534	0.000445404	0.00867577
HTRA3	-0.942532	5.70304	0.000732883	0.0108373
PGAP1	-0.646679	5.50241	0.000723372	0.0107968
COL1A1	-2.73075	8.00171	0.000760379	0.011032
CPPED1	0.578499	4.10265	0.000538009	0.00942505
PSMD4	0.950253	6.87444	0.000761669	0.011032
TESK2	0.181995	3.2923	0.000166849	0.00593694
SIRT5	0.719936	5.0716	0.000685392	0.0105562
FDFT1	0.67087	5.60968	0.000723842	0.0107968
GTF2H3	0.388895	4.16294	0.000561578	0.00956926
ACAA2	1.60713	7.73329	0.000769344	0.0111004
LOX	-0.751132	4.16881	0.000587888	0.00980611
DHRS4L2	1.00401	6.03582	0.000743499	0.0108875
ZNF569	0.366154	4.2532	0.00058602	0.00980611
SLC25A17	-0.30186	4.02847	0.000553534	0.00950939
LOC100652727	0.330536	4.14631	0.000564204	0.00957939
GPANK1	0.514465	4.29016	0.000589365	0.00980611
SLC25A25	-0.692625	4.00205	0.00055602	0.00951763
LACTB2	0.793368	4.39713	0.000602714	0.00989973
PRDM1	0.450001	3.70296	0.000405751	0.00832599
DDX51	-0.414193	4.17468	0.000591543	0.00980755
ATP5G2	0.592536	8.54964	0.000784048	0.011163
C3orf78	1.50572	5.98414	0.000745299	0.0108927
MYO1E	-0.628827	5.14471	0.000717004	0.0107574
STX7	0.821672	5.46872	0.000727084	0.0107968
MAPK6	-0.467524	5.19804	0.000721178	0.0107968
PCSK4	-0.563741	4.66818	0.000674144	0.0104474
GBA2	-0.699811	5.74057	0.000753721	0.0109944
GPR182	-0.681262	7.31576	0.000789707	0.0112017
LOC100652755	-1.14035	5.31055	0.000732028	0.0108318
CPT2	1.35342	4.85666	0.000660939	0.0103727
ITM2B	0.774257	7.67275	0.000795315	0.0112173
NR4A2	-1.82312	4.65206	0.00067654	0.0104702
CD55	-0.569998	8.70989	0.000792157	0.0112017
PCBP2	-0.642289	8.07803	0.000797685	0.011235
LOC100131756	-0.406541	3.58184	0.000401993	0.00830258
MRM1	-0.909776	4.7793	0.000695866	0.0105973
CHMP4C	0.852288	3.94303	0.000487813	0.00902723
ATP5H	0.873698	8.35178	0.000798729	0.0112374
CDCA7L	1.22004	5.6647	0.000744979	0.0108927
CAT	1.10763	6.49738	0.00078166	0.011163
XLOC_008966	-0.784638	4.23804	0.000622845	0.0100883
TNNI3	1.225	10.1736	0.000783325	0.011163
KCNA6	-0.933765	4.67201	0.000689926	0.0105914
TSC22D1	1.21599	6.36711	0.000781363	0.011163
MAP3K5	1.96058	5.74629	0.000741596	0.0108748
C2orf56	0.62073	5.3832	0.000741674	0.0108748
C7orf70	0.737339	4.64627	0.000664838	0.0103936
IRAK4	0.189269	3.56679	0.000356566	0.00778416
FRA10AC1	0.458854	4.80657	0.000696813	0.0105973
TSPAN14	-0.454755	5.37542	0.000757757	0.0110248
PKLR	-1.09032	6.12827	0.000792718	0.0112017
NRARP	-0.550421	4.32778	0.000647593	0.0102828
SLC2A14	-1.14611	5.07459	0.000739914	0.0108748
TFAP4	0.28339	3.65259	0.000404751	0.00832599
LOC100129125	-0.358526	4.27129	0.000636787	0.0102189
PLEC	-0.555887	6.27044	0.000803084	0.0112846
SLK	-1.08325	7.49349	0.000822784	0.0114264
TRIP6	-0.650879	5.08156	0.000745184	0.0108927
LOC100130078	-0.450833	4.73299	0.000711423	0.0107164
ACAP3	-0.462515	5.1333	0.000750815	0.0109591
ACOT1	1.11636	5.81898	0.00078296	0.011163
HIST1H3D	-1.09917	7.92501	0.000832954	0.011497
MMP17	-0.530414	4.48729	0.000688193	0.010578
E2F3	-0.493599	4.19497	0.000636181	0.0102164
NDUFS7	0.423866	6.3277	0.000818126	0.0113767
CLCNKA	-0.933174	4.50673	0.000696617	0.0105973
PDLIM7	-0.693082	5.52754	0.000790311	0.0112017
ATP12A	-0.374124	3.98861	0.000586107	0.00980611
ZNF501	0.451175	4.15153	0.000603433	0.00990164
CCDC56	0.849627	6.04249	0.000807586	0.0113127
TIFA	0.576969	3.74733	0.000450721	0.00874707
PHF8	-0.607149	5.35886	0.000782866	0.011163
CTSC	-1.41311	4.57619	0.000710561	0.0107106
RBBP8	-0.448549	4.46108	0.000690965	0.0105973
GMPPA	-0.796551	5.69073	0.000805532	0.011305
F3	2.52814	5.98596	0.000782864	0.011163
KRT81	-0.796267	7.12534	0.000848611	0.0116564
FKBP8	-0.674842	5.75492	0.000813458	0.0113617
MRPL53	0.661579	4.89544	0.000738444	0.0108748
PSAP	0.80823	6.83856	0.000845638	0.0116294
NTRK2	-0.476668	3.63528	0.000461386	0.00886039
RRP9	-0.570411	4.19966	0.000651855	0.0103214
YWHAZ	-0.476808	8.11975	0.000856681	0.0117344
TUBB2B	-0.689975	3.61844	0.000473801	0.00892066
POLR3GL	0.946847	6.02097	0.000820975	0.0114083
DPP8	0.593018	8.17876	0.000858268	0.0117344
MED7	0.335504	3.98809	0.000573039	0.00968124
YDJC	-0.660056	4.89135	0.000759109	0.0110305
NUBP1	0.469472	4.81443	0.000740777	0.0108748
TP63	0.552921	3.80916	0.000488204	0.00902723
SSX5	-0.289712	3.79737	0.000534261	0.00940891
TOP2A	-1.55824	4.34155	0.000689999	0.0105914
HAT1	0.436393	5.94861	0.000829543	0.0114709
LMLN	0.561358	4.27679	0.000646485	0.0102817
MFF	0.61166	6.59332	0.000851884	0.011694
CXorf56	0.363369	4.36834	0.000674666	0.0104483
C5orf44	0.440177	4.06791	0.000599143	0.00988871
FGF3	-0.531304	9.20071	0.000858428	0.0117344
GALM	0.928539	4.55555	0.000693531	0.0105973
BPTF	-0.525425	6.57971	0.000861298	0.0117376
FMO2	1.4139	5.90025	0.000823311	0.0114267
PREX1	-0.890252	5.93387	0.00084166	0.0115959
SHISA5	-0.680163	6.5046	0.000862162	0.0117423
KRT74	-0.904887	5.69981	0.000832842	0.011497
PTGR2	1.19414	4.86799	0.000736918	0.0108748
ASB8	1.00828	4.53479	0.000692365	0.0105973
C9orf103	0.298957	3.64512	0.000427881	0.0085284
ZCCHC14	0.348767	4.29166	0.000670655	0.0104147
XLOC_l2_010897	-0.258214	3.80001	0.000545936	0.00947421
FXR1	0.638131	6.67655	0.000872666	0.0118213
CHST4	-0.567313	4.77944	0.000769144	0.0111004
TROAP	-0.676504	3.84747	0.000574187	0.00968124
SNRPN	0.886108	6.64658	0.000871503	0.0118188
GAS2L3	-0.570077	3.73893	0.000527792	0.00935593
CRLS1	1.09154	5.3977	0.000807556	0.0113127
OR3A3	-0.336793	4.30255	0.000694305	0.0105973
PMPCB	1.16443	5.12731	0.000784051	0.011163
ISYNA1	-0.81349	5.93701	0.000864365	0.0117653
LIPC	0.0652536	3.27102	0.000158454	0.00582583
ACCN1	-0.294958	3.67363	0.000494049	0.00906993
NDUFB2	1.2113	8.0164	0.000902231	0.0120058
POP4	0.603412	4.46925	0.00071366	0.0107358
PHACTR2	1.12439	6.54652	0.000883124	0.0118987
C9orf156	0.427654	4.57328	0.000738518	0.0108748
TFR2	-0.436986	3.75866	0.00054493	0.00946402
ORC3	0.714648	5.80368	0.000860376	0.0117376
FAM122B	-1.60208	4.67751	0.000775208	0.0111212
FAM100B	0.616104	5.14887	0.000815107	0.0113617
MMAA	0.368415	3.69558	0.000465779	0.0088871
UNG	0.661972	4.25399	0.000669288	0.0104147
TUBB1	-0.305986	3.42844	0.000344988	0.00774544
KRTAP9-6	-0.741349	7.02132	0.000910414	0.012019
C6orf35	0.46769	3.87151	0.000547972	0.00948043
ATG9B	-0.242261	3.47551	0.000358641	0.00780146
ADH5	0.8643	5.08624	0.000806424	0.0113105
PPIL1	0.872811	5.06322	0.000804568	0.0112984
CHCHD7	0.706886	4.92012	0.000792017	0.0112017
FANCG	-1.11611	5.0508	0.000825076	0.0114372
DSC1	0.833464	3.64877	0.000471629	0.00889789
C22orf29	-0.730888	5.60166	0.00086901	0.0118071
XLOC_002275	-0.583685	4.50552	0.00076084	0.011032
FBXL17	0.824036	4.67117	0.00075961	0.0110305
CARHSP1	-0.734858	5.3248	0.000856909	0.0117344
RGAG4	-0.772363	4.16833	0.000699709	0.0106166
SLC25A39	-1.25869	5.33107	0.000858464	0.0117344
GLI4	-0.607347	5.78735	0.000887748	0.0119058
PLEKHA5	1.24861	6.41913	0.000905046	0.012015
NXF1	-0.839697	5.65431	0.000885005	0.0119058
FOXN2	0.375663	4.36512	0.00072322	0.0107968
C9orf173	-0.531134	5.48138	0.000874932	0.0118449
TMEM85	0.588554	6.59261	0.000919744	0.0120773
PLEKHM3	0.785196	4.39513	0.000719076	0.0107742
DTX2	-0.260729	4.11122	0.000685838	0.0105562
BOLA1	0.377048	4.29815	0.000715237	0.0107452
SURF6	0.470574	4.14475	0.000670784	0.0104147
XLOC_l2_015295	-0.394559	3.99747	0.000657878	0.0103612
SAMM50	0.516054	4.54564	0.000764477	0.0110585
Q29HP5	-0.526719	3.75804	0.000568981	0.0096445
TMEM199	0.452587	4.25908	0.000704617	0.0106494
KIF3A	0.971815	5.72652	0.000889559	0.0119058
MKKS	0.749076	4.83982	0.000808331	0.0113161
C20orf43	0.697126	5.97652	0.000909026	0.012019
EXOSC5	0.263947	3.69666	0.000493589	0.00906993
RAD51C	0.332766	4.31649	0.000726753	0.0107968
B3GAT3	-0.738623	6.68637	0.000943111	0.0122751
TAX1BP3	0.69465	5.68848	0.000895885	0.0119431
IGF2BP3	-1.12113	5.0715	0.000860616	0.0117376
ATP1A3	1.25537	5.67226	0.000887086	0.0119058
REST	0.551918	5.87459	0.000912247	0.0120258
ASPM	-0.431792	3.68766	0.000537082	0.00942505
NAA20	0.677268	5.55433	0.000892314	0.011916
PTGDS	0.993433	7.30251	0.000956104	0.0123588
GINS3	0.759752	4.24331	0.000695412	0.0105973
NR3C2	1.08436	4.33823	0.000703691	0.0106455
CCDC166	-0.385941	3.75912	0.000574519	0.00968124
MTCP1NB	0.72497	5.74612	0.000906531	0.012019
CADPS2	0.289405	3.44485	0.000336537	0.00764996
SH3PXD2B	-0.707407	4.38856	0.000773685	0.011118
CPEB3	0.997821	4.74549	0.000798061	0.011235
TRPA1	0.339784	3.52394	0.000395832	0.00819783
UBE2Z	-0.433412	5.3673	0.000895934	0.0119431
PCDHGB7	0.720398	4.52952	0.000770498	0.0111004
MYADM	-1.05339	7.01756	0.000963606	0.0123952
GNAI2	-0.574355	8.50199	0.000965502	0.0123952
SSR1	0.749598	5.78427	0.000916257	0.0120505
CSNK1E	-0.587795	7.33767	0.000972528	0.0124359
KRT9	-0.476128	4.04045	0.000691712	0.0105973
NDUFA7	1.20415	6.04511	0.000929153	0.0121494
SERPING1	-0.516439	6.80112	0.000967436	0.012413
FAM58BP	0.29567	4.11871	0.000692255	0.0105973
BHLHE22	0.0750178	3.2089	0.0001375	0.00555771
C9orf25	-0.626171	5.40586	0.000910665	0.012019
SALL3	-0.661726	6.75591	0.000971812	0.0124351
VPS33A	0.552645	4.38349	0.000755182	0.0110086
CSNK1D	-0.81572	5.77214	0.000936948	0.0122231
MRPS23	0.880326	5.09397	0.00086689	0.0117925
CAST	0.97175	8.31622	0.000984021	0.0124715
NDUFA8	1.22179	6.87821	0.00097191	0.0124351
PAQR9	0.512509	3.75124	0.000526536	0.00935593
XLOC_l2_015942	-0.109539	3.3551	0.000246696	0.00683182
WDR54	-0.461624	4.1044	0.000721947	0.0107968
TMLHE	0.979697	5.14084	0.000876881	0.01185
TMEM143	1.04503	4.705	0.000812406	0.0113591
SERINC2	-0.52067	4.2901	0.000775126	0.0111212
HIST1H2BC	-0.803979	8.91638	0.000991027	0.0124879
CST3	0.478053	4.93954	0.000876662	0.01185
NRP2	-1.23858	4.90927	0.000888795	0.0119058
PGRMC2	0.649912	7.52037	0.00100868	0.0125789
KEL	-0.276128	3.33844	0.000288302	0.00715059
PDZRN3	0.605192	5.21813	0.000910373	0.012019
TNFSF10	1.64487	5.22134	0.000882522	0.0118977
CDCA8	-0.3212	3.69108	0.000562654	0.00957316
HIST1H2AG	-2.069	6.09185	0.000977432	0.0124633
LINC00260	-1.64337	5.71007	0.000964191	0.0123952
DAP3	0.674799	6.3097	0.000990253	0.0124879
SPIN4	-0.662203	4.03564	0.000726022	0.0107968
SMPX	0.857978	8.75905	0.00101621	0.01263
XLOC_012236	-0.326406	3.66579	0.000552497	0.00950939
MRS2	0.922687	4.76347	0.000848632	0.0116564
CYSLTR2	0.789526	4.37628	0.000774003	0.011118
RCE1	-0.179687	3.6002	0.000499319	0.00912054
XLOC_011748	-0.208597	3.5201	0.000436004	0.00861147
TRPM5	-0.276323	3.91989	0.000678197	0.010476
HIST1H2BK	-0.715119	7.55376	0.0010285	0.0126697
CREB3L2	-0.632667	5.87207	0.000984739	0.0124715
SESN1	0.756465	4.20741	0.000733359	0.0108373
TOB2	0.946402	5.70981	0.0009647	0.0123952
C19orf70	0.951573	5.48498	0.000946335	0.0122988
AFF1	0.424534	5.78038	0.000977977	0.0124633
WDR70	0.467399	4.46465	0.000817024	0.0113767
NOLC1	0.421151	5.40618	0.000953105	0.0123424
CNOT8	0.517464	4.84287	0.000887255	0.0119058
MCM9	0.240901	3.9057	0.000656882	0.0103581
LOC100129888	0.334203	4.29248	0.000783724	0.011163
WWP1	1.07697	5.80275	0.000976794	0.0124623
TEAD3	-0.608287	5.90868	0.00100104	0.0125515
TRDN	0.825163	7.46629	0.00104188	0.0127526
SMAD7	-1.15724	4.70345	0.000891908	0.011916
SCN1B	0.521859	4.55907	0.000842342	0.0115982
LOC100652766	0.757147	7.18412	0.00104732	0.0127625
SLC24A5	-0.707708	7.11626	0.00104956	0.0127646
DERL3	-0.738107	6.2785	0.00102776	0.0126689
CLDN16	0.214197	3.43874	0.000349978	0.00777074
RASD2	-0.389682	4.10019	0.000763077	0.0110453
OLFML2B	-0.959805	4.74801	0.000908701	0.012019
PARL	0.533092	4.92901	0.000915663	0.0120505
RASGEF1C	-0.84736	5.19123	0.000963557	0.0123952
SGCD	1.44616	5.2236	0.000927988	0.0121453
DDX31	-0.253286	3.95594	0.000712156	0.0107203
GNAL	-0.449538	4.81891	0.000919894	0.0120773
XLOC_l2_007802	-0.551278	4.88061	0.00093202	0.0121728
HIST1H2AI	-0.111971	3.22818	0.000162013	0.00587589
BST2	1.00071	4.62574	0.000854481	0.0117225
NDUFA2	1.01806	6.50908	0.0010401	0.0127446
METTL5	0.716771	7.12761	0.00106121	0.0128001
PCDHGB4	1.16484	6.45272	0.00103734	0.0127315
PKIA	1.84862	7.18186	0.0010505	0.0127646
EMP1	-1.38365	6.52938	0.00105149	0.0127646
BAP1	-0.346636	4.02998	0.000750037	0.0109548
ACO1	0.796154	4.97579	0.000927083	0.0121453
BIVM	1.24116	5.29009	0.00095514	0.0123534
TCF3	-0.743349	5.04353	0.000963282	0.0123952
IPO4	-0.675629	4.62222	0.000904402	0.0120135
GLIPR1L1	0.0475676	3.2014	0.000144452	0.0056274
LOC100131657	0.356265	3.87052	0.000655214	0.0103528
ARHGAP32	-0.61855	4.6598	0.000913423	0.0120343
MGLL	0.858622	6.07536	0.00103468	0.0127118
MOB3A	-1.03462	6.08555	0.001046	0.0127625
SUCLA2	1.60041	6.93069	0.00106027	0.0127993
KLHL30	0.868359	4.49042	0.00084054	0.0115875
TP53I13	-0.493716	4.86546	0.000947507	0.0123014
MKRN2	0.557258	5.27984	0.000981772	0.0124715
FBLN7	-0.601722	4.3014	0.000844824	0.0116253
PLD6	0.425736	3.70894	0.000554397	0.00951139
KEAP1	0.732975	4.77307	0.000910638	0.012019
AUH	0.896107	5.79965	0.00102454	0.0126688
PRKCZ	-0.958345	5.91481	0.00104777	0.0127625
DIAPH3	-1.21306	4.15141	0.000814799	0.0113617
RBM41	0.513176	5.00648	0.00095759	0.0123709
SCAF8	0.51812	4.97543	0.000953194	0.0123424
MLL	0.680542	5.31628	0.000990959	0.0124879
AKIP1	0.834261	4.65485	0.000890494	0.0119058
TNFRSF6B	-0.550582	5.23971	0.00100157	0.0125515
RAB15	-1.44371	5.28657	0.00100601	0.0125789
ANXA3	-0.91365	5.79707	0.00104646	0.0127625
Q6UWM8	0.219307	3.7863	0.000629119	0.010139
ATXN7L3B	0.531965	5.63389	0.00102626	0.0126688
XLOC_l2_006797	0.475558	3.70663	0.000558354	0.00953511
MAPK12	-0.425879	3.85014	0.000700571	0.0106166
NSMAF	0.5346	4.90568	0.000950211	0.0123249
PXDN	-1.01556	5.0616	0.00098918	0.0124863
GPRC5A	-1.95322	4.22505	0.000840278	0.0115875
PLEKHG5	-0.856566	6.17586	0.00107311	0.012872
C10orf67	0.0849653	3.33526	0.000245963	0.00683182
METTL4	0.280844	4.05582	0.000756216	0.0110153
XLOC_013981	-0.174991	3.52627	0.000466392	0.0088871
ASH1L	0.594168	3.9727	0.000698504	0.0106067
C11orf96	-2.53427	6.32676	0.0010718	0.0128679
KLHDC9	0.435803	3.7654	0.000597939	0.00988327
XLOC_009341	-0.170202	3.31907	0.000258886	0.00697675
TUBB2A	-0.982798	5.96774	0.00107328	0.012872
CCDC93	0.879427	5.68606	0.00104095	0.0127481
C6orf108	0.909611	5.13371	0.000982637	0.0124715
LYVE1	-1.11717	4.95632	0.000988684	0.0124863
CWC27	0.638303	5.5811	0.0010389	0.0127368
CLMP	-0.349839	4.4653	0.000903268	0.0120095
MAT2B	0.997103	5.08824	0.000976165	0.0124613
XLOC_004248	-0.542513	4.11022	0.000814457	0.0113617
PSMA7	0.597857	6.67976	0.00110219	0.0130251
TMEM129	0.754827	5.0717	0.000982642	0.0124715
BCS1L	0.535036	4.14272	0.000784047	0.011163
MSI1	-0.535694	4.26619	0.000860778	0.0117376
C14orf91	1.26499	5.19109	0.000984306	0.0124715
PCYOX1	1.72288	5.66875	0.00102518	0.0126688
NCK1	0.413008	4.56264	0.000907819	0.012019
STX5	-0.582911	5.23428	0.00102616	0.0126688
ELF2	0.429822	4.24738	0.000827964	0.0114561
PPP1R3A	2.26389	5.9121	0.00103475	0.0127118
MTIF3	1.00584	6.34235	0.00109196	0.0129608
MFSD10	-0.697765	5.76842	0.00107534	0.0128769
C2orf63	-0.831586	5.09812	0.00101732	0.0126368
THRB	0.81153	3.79992	0.000621926	0.0100876
CBX7	0.776376	5.56182	0.00104771	0.0127625
LOC100509091	-0.438827	4.50489	0.000924107	0.0121255
Q9N083	-0.441173	5.25323	0.00103517	0.0127118
SAP25	-0.629408	5.91082	0.00108733	0.0129601
LUC7L	-1.02577	5.88012	0.00108628	0.012959
MST152	-0.97569	4.06569	0.000818185	0.0113767
XLOC_001011	0.996259	9.56703	0.00111567	0.0131363
TIGIT	0.0906637	3.24081	0.000183346	0.00617392
RNF40	-0.486382	4.74112	0.000978931	0.0124684
XLOC_004626	-0.558073	4.37202	0.000905931	0.012019
SMYD5	-0.781894	5.9398	0.00110152	0.0130251
HP07349	-0.574503	5.74343	0.00109049	0.0129605
HIST1H3H	-1.06527	4.74471	0.0009858	0.0124715
GPR97	-0.553021	5.09748	0.00103446	0.0127118
PLA2G12A	0.914837	5.51491	0.00105759	0.0127993
PTTG1	-0.973082	4.44255	0.000931216	0.0121694
MRFAP1L1	1.02106	6.24252	0.00110994	0.0130963
FAT1	-0.860447	5.07792	0.00103404	0.0127118
TXN2	0.549838	7.46554	0.00115297	0.0133256
XLOC_014399	-0.500479	4.71998	0.000982539	0.0124715
PHF15	0.653933	4.23538	0.000831704	0.0114938
OTOR	0.176698	3.28416	0.00023725	0.00674591
MCAM	-1.02078	7.02564	0.00114963	0.013321
ARHGAP23	-0.745392	5.61323	0.00109088	0.0129605
CEBPD	-0.417862	8.83987	0.00115042	0.0133233
FOXK2	-0.521563	6.15096	0.00112626	0.0131959
GNA15	-0.789835	4.21918	0.000882121	0.0118977
CLEC9A	0.123059	3.2517	0.000201445	0.00638716
NLRC4	0.166512	3.38686	0.000320223	0.00746511
IL3RA	-0.706134	6.07192	0.00112684	0.0131959
TRMT1L	0.558817	3.94916	0.000722992	0.0107968
LTB4R2	-0.422919	4.25356	0.00088848	0.0119058
GBAS	1.57708	6.64737	0.00113507	0.0132406
CARD11	-0.624479	4.72106	0.000998886	0.0125388
XLOC_002853	-0.429917	4.28246	0.000901319	0.0120008
XLOC_008619	-0.630463	4.68309	0.000994449	0.0125039
LOC100506972	-0.147599	3.4366	0.000388742	0.00814808
MAOB	0.836703	6.15533	0.00112949	0.0131959
ISG15	-1.18568	7.00631	0.00117023	0.0134016
THOC5	0.610523	4.86523	0.00100737	0.0125789
MOV10	-0.978236	5.12091	0.00106542	0.0128253
UPRT	0.500126	4.52301	0.000942246	0.0122709
NBEAL2	-0.401614	4.20594	0.00088917	0.0119058
DHRS7	0.89657	5.21096	0.00106296	0.012805
TBX20	-0.820124	8.95226	0.00118466	0.0134849
INTS1	-0.414555	5.21633	0.00109017	0.0129605
UQCRH	0.983814	9.08458	0.00118817	0.0134976
TNPO3	0.451681	5.18045	0.0010754	0.0128769
PDGFB	-0.855641	6.7867	0.00119141	0.013514
CACNG4	-0.58196	3.63498	0.000646617	0.0102817
ARHGAP40	-0.35556	3.86356	0.000767071	0.0110889
GSTM3	0.694813	4.88197	0.00102729	0.0126689
LDLR	-1.24675	4.90009	0.00105892	0.0127993
NUPL1	-0.724051	4.90711	0.00106163	0.0128001
MMP21	0.245846	3.60894	0.000552282	0.00950939
SLC35C2	-0.369585	5.05251	0.00108075	0.0129116
LOC100506422	-0.33775	4.15057	0.000888704	0.0119058
KIAA1045	-0.107861	3.24869	0.000196796	0.00635228
XLOC_l2_010586	-0.826877	4.40599	0.000971121	0.0124351
IMPA2	0.721315	4.32882	0.000903571	0.0120095
ABI3	-0.670382	4.74398	0.00104442	0.0127625
AIFM2	0.347776	3.92974	0.000770817	0.0111004
ONECUT3	-0.506233	4.54572	0.00100602	0.0125789
SLC1A5	-0.698056	4.06238	0.000876621	0.01185
MBNL2	0.693505	6.15957	0.00118778	0.0134976
PSMD3	-0.467094	4.74912	0.00105492	0.0127807
EPS8	-1.03269	6.09062	0.00120048	0.0135896
GUF1	0.748857	7.17506	0.00123512	0.0137623
TBC1D14	0.333998	4.82236	0.0010579	0.0127993
HSD17B12	0.793318	5.69816	0.00116116	0.0133519
TPRX1	-0.729147	4.63848	0.00104529	0.0127625
EIF4EBP2	1.01271	5.41208	0.00112851	0.0131959
NR1D1	-0.578656	4.35003	0.000981084	0.0124715
AIFM1	1.2686	5.66989	0.00115598	0.0133398
GCRG224	0.159742	3.52402	0.000492035	0.0090645
SEPN1	-0.578297	5.64011	0.00118246	0.0134665
RIT1	0.431833	4.97159	0.00109391	0.0129742
XLOC_001009	-0.793201	5.15953	0.00113706	0.0132501
C8orf58	-0.902286	5.52405	0.00117674	0.0134557
STK24	0.408197	5.66723	0.00118068	0.0134631
MRPS18B	1.11068	5.50075	0.00114938	0.013321
HLA-DRB4	1.11564	4.86381	0.00105345	0.0127697
ZFPM2	0.479224	5.1829	0.0011286	0.0131959
CDC42EP5	-0.723336	9.08046	0.00124741	0.0138163
FGFR4	-0.404368	4.43728	0.00101028	0.012584
NUDT6	0.644067	5.50806	0.00116902	0.0134013
C4B	0.644812	5.49191	0.0011677	0.0134009
NRBP1	-0.465541	7.52277	0.00127147	0.0139528
SDC1	-0.478776	3.99356	0.000871957	0.0118188
LOC652119	-0.600239	5.1016	0.00114039	0.0132547
HEXIM2	0.376494	3.64491	0.000601196	0.00989368
RRBP1	-1.22894	6.47114	0.00124997	0.0138199
RAI1	-0.365525	4.41428	0.00101268	0.0125999
P2RY4	-0.260921	3.74755	0.000739074	0.0108748
KRTAP10-1	-0.464467	5.99075	0.00122828	0.0137338
HTR1B	-0.560863	4.26261	0.000975337	0.0124595
NPB	-0.613445	5.32215	0.00117464	0.0134385
PLP2	-1.15267	7.19613	0.00127576	0.013966
VAT1	-0.562747	5.69669	0.00121194	0.0136645
HIST1H3F	-1.07797	6.30676	0.00125211	0.0138344
CDIPT	-0.752398	5.92243	0.00122971	0.0137347
LIAS	0.860898	4.80387	0.001069	0.0128479
FLJ44124	-0.456944	4.42486	0.00102326	0.0126688
HEXB	0.712009	6.27132	0.00124217	0.0138152
ARL1	0.507038	6.47586	0.00125688	0.0138803
KHSRP	-0.587892	6.36321	0.00125882	0.0138814
AKR1C3	0.981881	4.49943	0.000991517	0.0124879
UNC50	0.550237	4.58939	0.00103859	0.0127368
DRG1	0.756285	7.13719	0.00128257	0.0139998
NCAPH2	-0.391695	5.76307	0.00122469	0.0137193
PLEKHG4B	-0.566513	4.12369	0.000939766	0.0122457
PPFIBP1	1.20698	6.70666	0.00126756	0.0139277
SLC44A3	0.43187	3.60772	0.000586518	0.00980611
NDUFA9	0.890781	6.15529	0.00124718	0.0138163
PFKL	-0.779724	6.36862	0.00127397	0.0139599
C2CD4B	-0.720502	4.08108	0.000935093	0.0122059
TMEM93	0.640018	5.7294	0.00122245	0.0137146
PCDH12	-0.869721	4.71448	0.00110996	0.0130963
HIST1H2AA	-0.772812	5.47824	0.00121517	0.0136882
TMEM188	0.339299	4.08435	0.000895562	0.0119431
TOMM7	1.05	7.38936	0.0013041	0.01415
PTGES2	0.45313	4.56538	0.0010519	0.0127646
NOS3	-0.646372	5.47818	0.00122142	0.0137146
ARMC5	-0.463095	5.34282	0.00120673	0.0136399
MARK3	0.541584	6.83416	0.00130014	0.014137
STXBP1	-0.695072	7.01765	0.00131017	0.0141779
COPS5	0.961929	6.10151	0.00125843	0.0138814
C16orf57	0.127653	3.45603	0.000433063	0.00859847
PTPN3	0.92172	3.80483	0.000725425	0.0107968
SLC25A3	0.860756	8.90108	0.00130906	0.0141726
MTMR7	0.335896	4.1275	0.000925127	0.0121319
DCUN1D5	0.38167	4.37198	0.00101164	0.0125939
FUNDC1	0.428671	5.70739	0.00124404	0.0138152
HIST1H2BL	-0.522446	10.3606	0.00127858	0.013983
PRSS45	-0.190462	3.6124	0.000653063	0.0103261
KLF4	-0.606615	4.75843	0.00113891	0.0132547
SRPR	-0.443988	6.27697	0.0013	0.014137
SLFN14	-0.864136	3.90521	0.000880198	0.0118877
RNLS	0.784843	4.40589	0.00100932	0.0125789
SKIV2L2	0.743124	5.97835	0.00127864	0.013983
APLP1	-0.727553	5.36026	0.00123813	0.0137817
CHAC1	-0.221806	3.6305	0.00067873	0.010476
SLU7	0.802347	4.38587	0.00101458	0.0126166
ELAC1	0.512946	3.61029	0.000621806	0.0100876
MRPL16	1.27082	6.27117	0.00130651	0.0141518
ZNF836	0.279537	3.98024	0.000885009	0.0119058
LOC100507193	-0.146775	3.28817	0.000262599	0.00698624
GRK5	-0.435697	4.12529	0.000985538	0.0124715
FAM105B	-0.783566	4.7237	0.00115957	0.0133472
MPZ	-0.325514	3.59399	0.000666391	0.0103936
AP1G2	-0.527016	4.44891	0.0010946	0.0129742
DDR1	-0.536182	4.68353	0.0011519	0.0133256
KLHDC10	0.533426	5.1014	0.00120572	0.0136353
VASP	-0.340421	3.58869	0.0006637	0.0103853
GNB2	-0.506138	6.30737	0.00133668	0.0143752
LOC100130761	0.156514	3.5846	0.000602325	0.00989973
SCMH1	-0.509727	4.53018	0.00112269	0.0131778
NAB2	-0.266003	3.48796	0.000553353	0.00950939
YPEL2	0.904544	5.56931	0.00126769	0.0139277
MRPS5	0.702139	6.16767	0.00132592	0.0143003
AIMP1	0.77689	5.47395	0.00126163	0.0138916
NHP2	0.338914	6.09317	0.00132847	0.0143209
HSPB3	1.14077	7.70923	0.00137961	0.0146057
TMEM87B	-0.750075	4.78113	0.00118619	0.0134886
HDAC7	-0.439233	4.34516	0.00107773	0.0128921
YJEFN3	-0.820304	6.13186	0.00134318	0.0144245
COL16A1	-0.570215	4.51606	0.00112935	0.0131959
SLC3A1	0.25791	3.38104	0.000392465	0.00817546
FAM132A	-0.393204	3.70822	0.00077386	0.011118
TAOK3	0.538577	4.83654	0.00117782	0.0134578
PLOD1	-0.920021	5.11485	0.00125811	0.0138814
SMARCA2	0.734854	6.8889	0.00139036	0.0146526
OTOP2	-0.683213	4.39813	0.00111693	0.0131374
LRRC18	-0.560701	4.09173	0.00100915	0.0125789
KRT78	-0.707414	7.85408	0.00141389	0.0148174
PPP1CC	0.729734	6.62104	0.00138565	0.014631
HIST1H1B	-1.20112	5.88687	0.0013533	0.0144786
PPP1R18	-0.618155	4.18787	0.00105129	0.0127646
C20orf151	0.428746	4.23399	0.00102563	0.0126688
ACYP2	0.628632	5.6879	0.00132271	0.0142915
PMEL	-0.0661456	3.28956	0.000258556	0.00697675
GATA1	-0.349223	3.44071	0.000554904	0.00951139
FAM103A1	0.563554	5.12557	0.0012622	0.0138916
TAF13	0.601197	4.60155	0.00115139	0.0133256
SLC22A17	-0.607056	4.89738	0.00125018	0.0138199
DROSHA	0.546239	6.34342	0.0013933	0.0146768
GPX7	-0.599663	4.40952	0.00113825	0.0132547
PNCK	-0.609625	3.58721	0.000729937	0.0108079
AFF4	-0.524154	5.91693	0.00137643	0.0145943
SFT2D3	1.0014	5.37186	0.00129515	0.0141167
C2orf49	0.438198	5.28152	0.00130091	0.0141386
FAM129A	1.45412	8.48283	0.00143595	0.0150001
TTC27	0.424903	5.14778	0.0012859	0.0140294
SOX8	-0.660375	4.37419	0.00114031	0.0132547
PCDHGA12	0.8548	5.33936	0.00130519	0.01415
XLOC_012457	-0.661959	5.63188	0.0013665	0.0145368
MAP1LC3A	-0.90992	4.88813	0.00126794	0.0139277
GRAMD1B	1.08128	4.21349	0.000984371	0.0124715
C15orf40	0.415681	4.50158	0.00115544	0.0133398
ZNF117	-0.471232	4.11076	0.00105142	0.0127646
DEFB121	-0.470508	4.38967	0.0011527	0.0133256
BRP44L	1.41169	6.77869	0.00143478	0.0149948
HIRIP3	0.25173	3.7306	0.00076983	0.0111004
C14orf166	0.628401	6.75002	0.00144804	0.0150637
PTX4	-0.225842	4.01141	0.000998753	0.0125388
ANXA9	0.600648	4.12994	0.00100351	0.0125688
HLA-DPA1	1.65224	5.7553	0.00135401	0.0144789
XLOC_001209	0.512872	3.94728	0.000911846	0.0120258
MN1	-0.519325	4.03295	0.0010264	0.0126688
BCAR3	0.24055	3.67454	0.000726749	0.0107968
PON1	0.12304	3.2479	0.000242208	0.00680756
LOC100130156	-0.836869	7.55094	0.00148249	0.0152954
ALAD	1.24749	5.84627	0.00138572	0.014631
CLK2	-0.528361	5.49995	0.00137909	0.0146057
ICK	0.630287	3.90947	0.000870286	0.0118144
EXOC3L1	-0.444076	3.90749	0.000965435	0.0123952
CEP85	1.3833	5.22023	0.00130176	0.0141409
TACC2	1.07325	6.4121	0.00145005	0.0150708
DDX1	1.13321	7.12159	0.00148184	0.0152954
COL6A2	-0.820041	6.59482	0.00147582	0.0152684
OR10H1	-0.780379	4.53218	0.00122567	0.0137235
NDUFA11	0.716354	6.76573	0.00147955	0.0152875
MPPED1	-0.291232	4.17075	0.00109559	0.0129742
WDR37	0.427624	4.24591	0.00109099	0.0129605
PAFAH2	0.606983	4.06073	0.000988643	0.0124863
RBPMS	-0.782715	6.71342	0.00148951	0.0153398
SLCO1C1	0.16576	3.28379	0.00029881	0.00728462
ZNF438	0.709748	4.26326	0.00108119	0.0129116
NRBP2	-0.482445	4.14928	0.00109845	0.0130013
CCL27	-0.192324	3.6202	0.00074311	0.0108875
HIST1H2BF	-1.01924	6.50736	0.00148418	0.0153058
ZNF280A	-0.245618	3.66269	0.0007901	0.0112017
ARHGEF37	0.67956	4.24005	0.00107781	0.0128921
LOC100130248	0.291932	4.40517	0.00116834	0.0134009
NSL1	0.812385	6.98997	0.00150687	0.0154412
CDK20	-0.209787	3.65955	0.000791245	0.0112017
LOC100132244	-0.323651	3.87065	0.000962721	0.0123952
SUCLG2	0.64724	4.68357	0.0012445	0.0138152
GLS	0.80055	5.22713	0.00135553	0.0144814
ATP5F1	1.03334	8.31715	0.00152457	0.0155158
ATF7IP2	0.542267	4.66288	0.00124422	0.0138152
MAGOH	0.497542	4.79211	0.00128091	0.0139952
RBM38	-0.34765	3.91607	0.000992703	0.0124889
THAP1	0.553796	4.12453	0.00104438	0.0127625
DKFZP547L112	-0.63828	5.76665	0.00145314	0.015096
SLC35A5	0.757004	4.60564	0.00122402	0.0137187
FASTKD5	0.888355	5.76576	0.00143749	0.0150037
LOC100129113	-1.23621	4.87345	0.00133536	0.0143679
NDUFS6	1.0145	8.12697	0.00154096	0.0155855
PDE6G	-0.204692	3.46167	0.000553855	0.00950939
NFE2L1	1.57844	7.28135	0.00152665	0.0155158
C12orf45	0.431632	4.30625	0.0011454	0.0132992
RHBG	-0.482973	4.57341	0.00126884	0.0139308
MPP6	-0.776201	4.80784	0.0013292	0.014322
AURKB	-0.387673	3.62821	0.000786976	0.0111972
IL1F10	-0.699664	5.18435	0.00139991	0.0147257
ALDH5A1	0.964253	4.34853	0.0011271	0.0131959
KRT33A	-0.397306	4.73007	0.00131193	0.0141901
CLIC1	-1.00937	5.97965	0.00149188	0.0153498
EFNB3	-2.1152	5.74836	0.0014643	0.0151763
MGC20647	-0.225286	3.6223	0.000769787	0.0111004
MRPL46	1.12896	5.90601	0.0014649	0.0151763
KIAA1143	1.1431	8.37304	0.00155504	0.0156578
LOC100652822	-0.188155	3.25668	0.000278827	0.0070643
ATP5D	0.464215	6.23253	0.00150931	0.0154474
MEA1	-1.14395	6.77274	0.00154527	0.0156151
TM7SF3	0.66231	4.4821	0.00120942	0.0136566
IL28A	-0.633563	4.34533	0.00121587	0.0136884
LOC100132344	-0.28147	3.93333	0.00102061	0.0126638
GIMAP4	0.867871	6.64591	0.00153611	0.0155643
RSRC1	0.693664	5.05699	0.00136314	0.0145286
HNRPLL	0.48537	4.97952	0.00135897	0.0145045
LOC100129111	0.518508	3.88987	0.000928015	0.0121453
S1PR2	-0.87106	4.02161	0.00109528	0.0129742
LMBRD2	0.746351	4.6743	0.00127397	0.0139599
UBE2C	-0.609715	4.19106	0.00116579	0.0133914
ADIPOR2	0.350538	5.87203	0.00149417	0.0153597
IDE	1.07433	6.99759	0.00155729	0.0156735
GYG2	-0.279145	3.66469	0.000825754	0.0114396
FAM71E2	-0.367827	3.85205	0.000986915	0.0124787
EXOSC6	-0.776935	8.74957	0.00157204	0.0157504
SERPINB1	0.52917	4.33107	0.00117811	0.0134578
C15orf61	1.14862	4.64933	0.00124867	0.0138166
SCYL1	-0.497303	6.01347	0.00152776	0.0155158
NTPCR	0.448136	4.37976	0.00120818	0.0136494
NUDT4	1.15478	6.96505	0.00157345	0.015752
ATG14	0.953044	4.74333	0.00129921	0.014137
HBB	-0.764599	3.9771	0.00108751	0.0129601
MRPS9	1.39156	6.204	0.00152789	0.0155158
LOC100130927	-0.422479	4.05251	0.00111668	0.0131374
CNTROB	-0.675352	4.28716	0.00122694	0.0137309
DBNDD2	1.41477	7.55886	0.00159965	0.0159016
PLA2G6	-0.539108	4.74317	0.00136413	0.0145286
ANPEP	-0.532876	4.84236	0.00138918	0.0146508
FAM102A	0.31258	4.23405	0.00117	0.0134016
LOC100129393	-0.555166	5.36608	0.00148793	0.0153305
GIN1	0.608275	5.23726	0.0014466	0.0150627
PGM1	0.663525	7.27682	0.00162231	0.0160429
GUCA2B	-0.961784	9.65692	0.00158765	0.015852
XLOC_002605	0.0912009	3.26591	0.000276355	0.00704869
ITGB3	-1.23217	5.55833	0.00152603	0.0155158
THTPA	0.279404	4.12353	0.00113367	0.0132311
SAC3D1	0.504068	4.25188	0.00118156	0.0134631
PRKCI	-0.479236	5.63935	0.00153922	0.0155758
XLOC_l2_009883	-0.581492	4.71126	0.00138382	0.0146246
GPR17	-0.31095	4.09496	0.00115799	0.0133425
SQRDL	0.532267	3.95096	0.00100912	0.0125789
SERPINE3	0.296581	4.03044	0.0010888	0.0129605
UBQLN2	0.738344	5.83097	0.00154906	0.0156324
MTX1	-0.395696	4.69828	0.00138363	0.0146246
EYS	-0.189552	3.31294	0.000378074	0.00800617
MT1M	0.862127	4.11222	0.00107929	0.0129029
KIFC1	-1.29696	4.0437	0.0011602	0.0133476
LOC100130890	0.353391	4.20319	0.00118117	0.0134631
GFRA1	-0.513576	4.02849	0.0011472	0.0133133
CNTF	0.205328	3.40773	0.000486653	0.00902723
KSR1	-0.474127	3.74314	0.000952778	0.0123424
XLOC_l2_005298	-0.537575	4.67671	0.00139725	0.0147115
ZNF426	0.466218	4.53864	0.00132384	0.0142915
ZC3H7B	0.586774	4.62723	0.00134715	0.0144534
COL10A1	0.535641	4.09018	0.00112121	0.0131672
RBCK1	-0.363692	5.49824	0.00155475	0.0156578
GSTO1	0.897199	6.33076	0.00162936	0.0160707
BLVRA	0.832782	6.30759	0.00162954	0.0160707
NT5C1B	0.171175	3.31188	0.000361034	0.00782539
EAPP	0.590058	4.55853	0.00133366	0.0143563
MINOS1	0.481397	5.60014	0.00156648	0.0157309
PTCD1	0.268989	4.25973	0.00123819	0.0137817
HLA-DRB1	0.748502	7.28848	0.00168888	0.0164625
[truncated: 20,597 more rows]

## Sheet: Supp.Table.2
Supplemental Table 2.Differentially expressed genes in RNA-seq dataset GSE217772.
Gene symbol	logFC	AveExpr	P.Value	adj.P.Val
SCARA3	-2.27315	4.08807	9.64343e-07	0.00912054
COBL	1.09404	4.97137	1.31941e-06	0.00912054
LRRC4C	-2.16988	1.71543	1.50645e-06	0.00912054
DNAJB5	1.15986	5.27133	3.48538e-06	0.0116912
ATP10A	-0.996283	3.50611	3.86211e-06	0.0116912
DDR2	-1.12267	6.73951	4.79932e-06	0.0122468
CRACD	-2.29796	1.77921	3.83546e-06	0.0116912
CAPN5	-1.57087	3.49587	8.32649e-06	0.014407
CTTNBP2	-1.1079	2.10895	7.58621e-06	0.014407
PTPRZ1	-1.92766	2.28029	8.72526e-06	0.014407
TMEM132C	-2.92199	2.76032	9.78168e-06	0.0148054
IL33	-1.21022	4.10161	1.16138e-05	0.0162262
MYH11	-2.95044	7.4489	1.26065e-05	0.0163551
PPM1E	3.08696	0.189594	5.39418e-06	0.0122468
NTM	-2.78045	3.48145	1.39408e-05	0.0168804
PKHD1L1	-3.08261	4.14686	1.49925e-05	0.0170193
F5	-3.472	3.57634	1.91985e-05	0.0190705
CCDC3	-1.94764	4.04849	1.96393e-05	0.0190705
CABLES1	-1.16634	2.2096	2.22944e-05	0.0190705
FAT3	-2.07457	2.77896	2.29119e-05	0.0190705
PELI2	-1.27605	3.553	2.51732e-05	0.0190705
PCDHB14	-1.32577	2.84871	2.54856e-05	0.0190705
FBLN7	-2.28948	2.21701	2.49023e-05	0.0190705
PLA2G4A	-1.47095	1.8353	2.76661e-05	0.0190705
MUC20	-1.86288	3.29659	3.04226e-05	0.0190705
PLEKHO1	1.13249	4.8182	3.06853e-05	0.0190705
PIEZO2	-1.87521	2.67361	3.15779e-05	0.0190705
LEPR	-1.9787	3.80488	3.20387e-05	0.0190705
HMCN1	-2.12486	7.17449	3.39949e-05	0.0190705
STARD5	-1.46218	2.29019	3.61127e-05	0.0190705
PTPN13	-1.1106	4.33168	3.90902e-05	0.0190705
OLFML1	-1.40174	4.78943	3.92892e-05	0.0190705
ECH1	1.18517	7.30268	4.35047e-05	0.0190705
MEGF6	-1.80261	3.29135	4.45853e-05	0.0190705
UBTD1	1.20763	2.89379	4.56636e-05	0.0190705
GATA5	-2.0044	0.469122	3.5206e-05	0.0190705
GPR83	-1.81688	1.14517	4.42048e-05	0.0190705
AKAP12	-1.42033	6.96625	4.91404e-05	0.0190705
FBLN1	-2.11637	7.76678	5.0586e-05	0.0190705
NRG3	-2.81305	0.292135	3.46656e-05	0.0190705
AMOT	-1.46609	4.13059	5.08079e-05	0.0190705
CLDN11	-1.8559	2.50569	5.20544e-05	0.0190705
TC2N	-1.56225	2.41783	5.29273e-05	0.0190705
DZIP1	-1.13649	3.59691	5.24145e-05	0.0190705
DCLK1	-1.42863	4.11446	5.27322e-05	0.0190705
LMX1B	-1.77634	2.28409	5.47701e-05	0.0190705
ZEB2	-1.04387	7.64568	6.10746e-05	0.0190705
PDK4	3.02159	7.58471	6.27152e-05	0.0190705
SLC6A1	-2.53775	3.43414	6.38136e-05	0.0190705
PARD3B	-1.01309	4.78036	6.20015e-05	0.0190705
EPB41L2	-1.05917	7.20799	6.37487e-05	0.0190705
ANKRD36	-0.878521	5.15522	6.27328e-05	0.0190705
NLGN3	-1.51767	1.95012	6.58327e-05	0.0190705
TBX15	-2.65996	1.16506	5.94727e-05	0.0190705
LIPE	1.03248	2.88682	6.69639e-05	0.0190705
SALL1	-1.90645	2.68558	6.81025e-05	0.0190705
TMOD2	-1.12233	3.95174	6.64019e-05	0.0190705
GFRA1	-1.77636	4.24183	6.8662e-05	0.0190705
FSHR	-4.94052	-2.35496	2.32773e-05	0.0190705
PRRT2	-1.93536	2.82375	7.23435e-05	0.0190705
ITGA8	-2.55578	4.693	7.077e-05	0.0190705
E2F1	1.59389	0.552375	6.07555e-05	0.0190705
KCNMA1	-2.99159	2.81856	7.33276e-05	0.0190705
ECM2	-1.4509	4.48708	7.03547e-05	0.0190705
EFS	-1.48841	2.8003	7.89639e-05	0.01955
NSG1	-1.96851	1.82325	8.11903e-05	0.01955
EGLN3	1.34537	4.93601	7.8313e-05	0.01955
PSMD8	1.12053	6.37516	8.11553e-05	0.01955
COL14A1	-2.35037	7.12569	8.255e-05	0.01955
TTLL7	-1.67133	3.25398	8.50111e-05	0.01955
ACADVL	1.23998	7.80608	8.61441e-05	0.01955
CCDC191	-1.11796	1.78739	8.94319e-05	0.01955
DACT1	-1.27731	3.72897	8.80467e-05	0.01955
PACSIN3	1.12822	6.18774	8.71788e-05	0.01955
CLSTN2	-3.21033	4.25516	9.00899e-05	0.01955
GNG2	-1.45542	3.99387	8.8899e-05	0.01955
CCN3	-2.02589	3.25287	9.55322e-05	0.01955
ANKS1B	-1.51398	2.52926	9.67196e-05	0.01955
SETBP1	-1.87169	5.92429	9.20088e-05	0.01955
NEO1	-1.1031	5.70834	9.20034e-05	0.01955
IGDCC4	-1.97424	1.98653	0.000100293	0.01955
TUBA4A	1.31108	5.66624	9.57512e-05	0.01955
UNC5C	-1.68755	4.44308	9.8233e-05	0.01955
MYH10	-1.58671	7.42549	0.000100749	0.01955
FAT4	-0.761559	7.15392	0.000100252	0.01955
RECK	-0.778141	3.94659	9.98767e-05	0.01955
KRT80	3.50183	-1.68457	5.14292e-05	0.0190705
XKR4	-1.19634	3.36659	0.00010451	0.01955
CYSTM1	1.33065	2.77214	0.000107573	0.01955
NRXN2	-1.70144	2.01116	0.000109195	0.01955
PER2	-1.35664	5.68758	0.000104232	0.01955
ST6GAL2	-2.04435	2.17627	0.000112722	0.01955
EXT1	-0.696376	6.2617	0.000107539	0.01955
ZNF521	-0.79924	4.96175	0.00010833	0.01955
DAPK1	-1.45543	3.86619	0.000112403	0.01955
SLC16A10	1.43245	1.941	0.000117619	0.01955
ARHGAP28	-1.16651	3.17002	0.000116217	0.01955
ZNF330	0.752884	4.59308	0.000111523	0.01955
PARVB	0.791633	5.46433	0.000111285	0.01955
SERPINB9	-1.23528	4.3289	0.000113661	0.01955
DES	1.53243	8.50913	0.000119476	0.01955
TNFRSF12A	2.22851	2.87175	0.000121904	0.0197692
MAPK10	-1.23791	3.92173	0.000116382	0.01955
GRPEL1	0.725033	3.75511	0.000118244	0.01955
CENPA	4.00867	-1.65856	6.4696e-05	0.0190705
LPAR1	-1.16417	4.75503	0.000119423	0.01955
DUSP3	0.786026	6.80544	0.000125921	0.0202142
ROPN1	4.96866	-2.06942	6.36021e-05	0.0190705
DGAT2	1.49922	0.362099	0.000117511	0.01955
SESN3	-1.34535	5.47935	0.000126874	0.0202142
TBX18	-2.56566	3.31061	0.000135644	0.0207033
HS3ST1	-1.80636	1.41519	0.00013543	0.0207033
PCDHB12	-1.23645	1.58987	0.00013936	0.0208866
JPH1	0.921778	4.02413	0.000131603	0.0207033
GYS1	0.791957	7.03424	0.000133868	0.0207033
ENPP2	-0.83806	3.24115	0.000140295	0.0208866
WIPI1	0.741245	4.79612	0.000134884	0.0207033
MTFP1	1.88554	-0.190644	0.000112209	0.01955
SARDH	-1.2555	0.972735	0.000143017	0.0209113
SALL3	-2.82935	2.28611	0.000150239	0.0209969
ARRDC4	0.890856	3.39325	0.000145015	0.0209113
SLIT2	-1.2478	5.01718	0.000139199	0.0208866
HRAS	0.934299	2.80706	0.00014931	0.0209969
NHS	-1.74333	2.86135	0.000151453	0.0209969
LOC102724250	-1.37133	3.82346	0.000145065	0.0209113
PLXNB3	-1.19032	2.24485	0.000154536	0.0210887
RAB20	1.25472	2.17668	0.000158335	0.0211459
FGL2	-1.52861	4.66703	0.000149471	0.0209969
HADHA	1.05305	7.68584	0.000156746	0.0210887
C3orf70	-0.993295	3.2933	0.000161831	0.021455
PIANP	-1.64749	1.40651	0.000167819	0.0220523
GDF6	-1.07367	1.71143	0.000173891	0.0220523
TUBB2B	-2.01452	2.21229	0.000179726	0.0220523
ID4	-1.8913	4.09609	0.000169466	0.0220523
RNASE13	-3.99999	-3.62047	5.40967e-05	0.0190705
VAT1L	-3.77148	2.26772	0.000182478	0.0220523
CD274	0.938793	3.1103	0.000177165	0.0220523
JHY	-1.16292	1.59871	0.000187886	0.0220523
SLC7A4	-3.69303	-3.44198	6.08614e-05	0.0190705
DENND2A	-0.685159	4.44808	0.000173542	0.0220523
MARCHF3	1.09314	3.45772	0.000182074	0.0220523
P2RX5	1.68519	0.589242	0.000182704	0.0220523
TINAGL1	0.968734	5.9933	0.000181109	0.0220523
ESR1	-1.61956	2.49306	0.00019763	0.0220609
ACTA2	-2.18067	7.64204	0.000189086	0.0220523
BUB1	1.55857	0.380595	0.00018137	0.0220523
SCD5	-1.0033	3.27383	0.000194037	0.0220523
MATN2	-2.10028	5.7883	0.000187948	0.0220523
ARHGAP21	-0.868533	7.20592	0.000193422	0.0220523
CAVIN4	1.0289	4.50258	0.000188689	0.0220523
BCL2L13	0.580975	5.32043	0.000186923	0.0220523
HTR2B	-2.04492	0.511609	0.000192525	0.0220523
SNCAIP	-1.13063	2.62342	0.000208381	0.0225287
EBF3	-0.790839	4.89759	0.000192178	0.0220523
SLC23A2	-0.895145	4.82715	0.000194229	0.0220523
CC2D2A	-0.892546	4.51289	0.000196035	0.0220609
AKT3	-0.796565	6.36483	0.000197981	0.0220609
ANKDD1A	-1.5955	1.48215	0.000218336	0.0227947
RAMP1	1.78883	3.91921	0.000204495	0.022375
FGFR2	-1.90581	1.38519	0.000222405	0.0227947
TCP10L	1.90085	-1.29423	0.000142069	0.0209113
CYBRD1	-1.26234	6.80516	0.000206522	0.0224615
BDNF	2.60277	0.508009	0.000202291	0.022372
ASTN2	-0.806704	2.67788	0.000220086	0.0227947
TRERF1	-1.22658	3.52164	0.000213038	0.0227378
BSG	0.814743	8.51097	0.000221891	0.0227947
LMF1	-1.28385	2.8067	0.000226412	0.0228225
HMGA1	1.18924	4.36514	0.000212793	0.0227378
HMCN2	-2.24896	5.73954	0.00021407	0.0227378
LRRC17	-1.55642	3.1398	0.000227434	0.0228225
EPHB2	-1.34154	2.64089	0.000233293	0.0229272
COLGALT2	-1.75044	4.22481	0.000219518	0.0227947
CD302	-0.844206	4.47098	0.000216158	0.0227947
ZNF737	-0.705285	3.14121	0.000234789	0.0229272
MYLK	-1.95326	5.54261	0.000223392	0.0227947
POPDC2	1.10415	7.37266	0.00023127	0.0229272
STARD9	-1.19446	6.73474	0.000228717	0.0228252
LRRN3	-2.38998	1.02936	0.000247031	0.0235531
RGS9	-1.6056	-0.404279	0.000203236	0.022372
ISLR	-1.05291	5.0175	0.000227416	0.0228225
STBD1	1.36621	3.50951	0.000240127	0.0231991
PHC2	0.654694	6.13759	0.000233561	0.0229272
FBXO17	-0.832274	1.9892	0.000260914	0.0240835
LARGE1	0.930445	6.0863	0.000239759	0.0231991
AFAP1L2	-0.928925	3.76868	0.000247078	0.0235531
PAX3	-4.35742	-2.39134	0.000151588	0.0209969
ACTL7B	-2.10455	-5.1905	7.34974e-05	0.0190705
GUCD1	0.952597	5.85644	0.000248759	0.0235531
PLCB1	-1.03327	4.59436	0.000248978	0.0235531
AVPI1	0.895137	1.55421	0.000281689	0.0248271
CDO1	-1.48762	1.07074	0.000280543	0.0248271
ANGPTL1	-1.24371	4.17757	0.000255869	0.0240795
FCGR3B	4.72172	-2.54666	0.000156512	0.0210887
ITPR1	-1.14136	6.32023	0.000259265	0.0240835
THBS3	-1.52364	3.36354	0.000273868	0.0247079
CCT3	0.732647	5.53195	0.000259574	0.0240835
TAGLN	-1.89798	7.34518	0.000272709	0.0247079
ANO1	-1.46129	5.74564	0.00026518	0.0243256
NOP16	0.90196	1.95362	0.000310043	0.026233
SYTL5	3.24239	-0.0350157	0.000261215	0.0240835
ADCY7	-1.27485	3.88648	0.000285683	0.0248271
KCNK17	-2.84369	0.249879	0.000283896	0.0248271
SEMA3D	-1.9742	2.32354	0.000317371	0.026233
EHBP1	-0.602023	4.59814	0.000283549	0.0248271
IMPA2	1.12945	2.64687	0.000315635	0.026233
REEP6	1.71359	0.831907	0.000321326	0.026233
PCNX2	-1.21963	2.55945	0.000319016	0.026233
HMGN5	-1.55874	0.217286	0.000303465	0.026233
NRXN3	-1.40508	2.08557	0.000327383	0.026233
FEN1	1.03513	1.59771	0.000335232	0.026238
BRSK2	-2.39041	0.22315	0.000306751	0.026233
KCNT2	-1.08587	2.63405	0.000326703	0.026233
MCM2	1.08063	3.44746	0.000315049	0.026233
TSLP	1.54903	1.39186	0.000348019	0.026448
SYTL2	-1.32131	3.43445	0.000322128	0.026233
PCDHB13	-0.989088	3.1502	0.000326959	0.026233
SIAH2	0.822457	4.51565	0.000309549	0.026233
CGNL1	-0.974649	8.08001	0.000328168	0.026233
NRG1	-3.26859	2.74368	0.000353308	0.0264958
TNXB	-1.39416	8.83245	0.000340922	0.026238
HMOX2	0.911244	4.57588	0.000315202	0.026233
PCDHB15	-1.09919	2.75836	0.000349691	0.0264643
COL9A2	-1.54064	0.868021	0.000362542	0.0267677
FBXW5	0.867746	5.54027	0.00032503	0.026233
BOC	-1.00369	4.19883	0.00033139	0.026233
SDC4	1.17784	4.49984	0.000329345	0.026233
RNF180	-0.90111	3.93815	0.000340414	0.026238
GPRASP1	-0.960996	5.00395	0.000332191	0.026233
NTRK2	-2.48812	5.34767	0.000340341	0.026238
GPM6B	-0.736719	2.8625	0.00036469	0.0267745
ENO4	-1.64989	-1.29393	0.000276149	0.0247079
AIMP2	0.7952	3.77417	0.000346004	0.0264054
KRT8	1.35543	5.58876	0.00033696	0.026238
LHFPL6	-1.04799	6.15295	0.000340239	0.026238
CLU	-1.70936	7.66438	0.000357598	0.0265104
RNF112	-1.81878	0.873158	0.000390792	0.027507
PCDHB4	-1.04494	1.554	0.000396453	0.027507
ZNF593	1.3731	1.26687	0.000398301	0.027507
EPB41L1	-0.730635	5.13748	0.000343922	0.0263572
FAM43A	0.914489	3.89431	0.000356717	0.0265104
DUSP13	2.42125	0.114599	0.000366659	0.0267745
DLX2	-2.69879	-4.54629	0.000152595	0.0209969
TMEM132E	-3.45733	-1.23304	0.000307779	0.026233
OSR1	-2.38538	2.47801	0.000397271	0.027507
ITGA11	-2.02861	5.25322	0.000354483	0.0264958
ARPC5L	0.895293	2.64907	0.000388858	0.027507
ACTG2	-2.77596	2.92176	0.000400754	0.0275384
GLRX	1.07828	4.007	0.000370648	0.0267745
ART4	-1.35862	2.64058	0.000405076	0.0275384
STARD7	0.871333	6.20045	0.000367809	0.0267745
SCAMP3	0.664809	4.26988	0.000369972	0.0267745
ZC3H12B	-1.39156	1.94422	0.000424063	0.0276766
CYP2J2	1.2636	6.03658	0.00037148	0.0267745
CHRNA1	3.06916	-3.76091	0.000194261	0.0220523
LTBP4	-1.72087	7.88019	0.000398261	0.027507
SLC6A8	0.927099	5.8302	0.000377374	0.0270919
CEP126	-1.56289	2.33837	0.000428642	0.0276766
PWWP2B	1.28064	1.59552	0.000443486	0.0278473
PRELID2	-0.839333	3.7611	0.000395007	0.027507
SDC2	-0.968921	5.16743	0.000381122	0.0272533
OLFM2	-1.13751	1.37894	0.000447509	0.0278473
TSPAN17	0.844456	2.81128	0.000420366	0.0276634
NFIA	-0.694445	7.80594	0.000405544	0.0275384
ZMYND19	0.929057	2.29551	0.000444114	0.0278473
NUDT8	1.86883	1.37126	0.000462496	0.028189
AHSA1	0.571649	5.25192	0.000396921	0.027507
TMEM119	-1.01429	3.56438	0.000418768	0.0276634
LRRC37A3	-1.23805	4.02968	0.000409937	0.0275384
IGFBP5	-1.66371	9.71692	0.000448586	0.0278473
MRC2	-1.47775	6.50259	0.000413097	0.0275848
NPHP3	-0.504738	4.55858	0.00040886	0.0275384
POMGNT1	0.9751	5.48551	0.00040949	0.0275384
CPTP	0.936326	4.22654	0.000415878	0.0276634
SLC25A5	1.02703	5.31786	0.000409412	0.0275384
METAP1	0.722796	4.81981	0.000410884	0.0275384
DRP2	-1.90393	-0.298043	0.000427133	0.0276766
WDR64	-2.55317	-4.69768	0.000193958	0.0220523
MUL1	0.881161	3.67722	0.000429708	0.0276766
PITPNM1	0.875563	4.29332	0.000419057	0.0276634
ANKRD2	3.18647	3.56652	0.000459541	0.028139
TIMMDC1	0.700527	4.45671	0.000423906	0.0276766
ADSL	0.844036	4.21666	0.000427949	0.0276766
SPR	0.926568	2.62151	0.000472507	0.0285743
GLIS1	-2.80735	-0.323243	0.000435169	0.0277134
SLC25A20	1.31283	4.16275	0.000436384	0.0277134
OR8D4	-3.82651	-3.12028	0.00027587	0.0247079
TTC3	-0.595627	7.29979	0.00044637	0.0278473
ACADS	1.76104	2.66151	0.000482028	0.0287472
PSMB3	1.05167	4.26752	0.000434738	0.0277134
IL16	-1.21121	4.67178	0.000431608	0.0277007
NT5M	1.79978	0.493475	0.000495267	0.0288213
ZNF532	-0.713034	7.2159	0.000450758	0.0278473
CFH	-1.31294	6.29464	0.000439734	0.0278289
CPQ	-0.73449	3.94123	0.000449491	0.0278473
EXPH5	-1.04985	3.84855	0.000456978	0.0281359
NAALADL2	-1.0299	2.91443	0.000485134	0.0287957
PPP1R3F	0.769934	2.96329	0.000489241	0.0288213
TCEAL2	-3.81978	-2.38258	0.000354297	0.0264958
TMEM255A	-1.56321	-0.112046	0.00049417	0.0288213
NR2F6	0.934404	3.30271	0.000495745	0.0288213
CHMP4C	1.70496	1.23436	0.00055345	0.0303331
RIPK1	-0.549267	4.50754	0.000468073	0.0284335
NPM3	1.21481	0.194167	0.000533954	0.0301187
DOK7	1.13185	3.36344	0.000503192	0.0290142
PSMD7	0.73826	5.54214	0.000473537	0.0285743
ROGDI	1.07917	4.94105	0.000475314	0.0285865
ARHGEF26	-0.838487	3.62884	0.00049747	0.0288213
EBF1	-1.02171	4.77403	0.000480897	0.0287472
CLXN	-3.06434	-3.89801	0.000285013	0.0248271
POLD1	0.736083	2.23087	0.000558049	0.0303331
DNTTIP1	0.855078	2.87397	0.000537122	0.0301761
RANBP3L	-1.83423	-0.215664	0.000531948	0.030099
H3C12	3.05122	-1.49773	0.000460127	0.028139
LDB2	-0.833909	5.64338	0.000498031	0.0288213
CLTB	1.01465	5.10694	0.000498259	0.0288213
MAP6	-0.764551	2.54499	0.000570759	0.0303331
RGL3	-1.50316	2.51598	0.000580978	0.030498
PEG3	-0.775469	4.33989	0.000519622	0.0298668
STYK1	-2.63931	-4.92557	0.000267057	0.0243746
PLXDC1	-1.67046	5.77318	0.000521567	0.029884
SV2A	-1.81661	1.25276	0.000623957	0.0316422
PCDHB10	-1.67447	1.11063	0.000635358	0.0317773
NBPF9	-0.782285	3.89055	0.00054384	0.0301761
ANTXR1	-1.54998	7.93689	0.000565734	0.0303331
DGKE	-0.572954	3.09241	0.000573273	0.0303331
KIAA1755	-1.79068	4.27214	0.000546464	0.0301761
S100A12	4.45663	-3.90314	0.000325323	0.026233
POLR2J3	-0.947778	6.21839	0.000539682	0.0301761
B4GALNT4	-1.59644	-0.499415	0.000570333	0.0303331
FREM2	2.15446	2.36455	0.000620413	0.0316422
ATP1B2	-1.06582	4.35594	0.000542226	0.0301761
ZC3HAV1	-0.847014	5.928	0.000541309	0.0301761
ITPR2	-0.722702	6.24233	0.00054673	0.0301761
RND2	-1.26221	0.801195	0.00065047	0.0319984
IDH3A	0.693909	6.09641	0.000548264	0.0301761
YDJC	2.30677	-1.36876	0.000524929	0.029888
PERP	1.01275	4.18206	0.000560922	0.0303331
CPT2	0.88898	3.97155	0.000566464	0.0303331
FIBP	0.740481	4.22553	0.000560323	0.0303331
TRAF5	-1.32438	2.87524	0.000612884	0.0314458
SYT9	2.34905	0.494587	0.000654498	0.0319984
RFTN2	-0.895165	3.80919	0.000575536	0.0303331
KCNQ5	-2.86428	-0.675682	0.000588705	0.030638
JAG1	-0.716526	6.06693	0.000566171	0.0303331
HYAL4	1.98025	-2.01762	0.000491372	0.0288213
ACSL1	1.47093	6.17949	0.000576167	0.0303331
GOLM2	-0.711298	5.73894	0.000570122	0.0303331
FRMD4B	-1.11148	4.98564	0.000575829	0.0303331
ADGRG4	-3.02099	-3.58371	0.000388305	0.027507
ST6GALNAC4	1.09319	2.9759	0.000634222	0.0317773
AOC3	-1.57401	4.5027	0.0005917	0.0307058
SLCO5A1	1.22373	4.311	0.000594303	0.030753
HSPA12A	-0.701001	3.86456	0.000611283	0.0314458
LGI1	-2.98079	-2.20307	0.000526665	0.0298932
FAM107B	-0.942639	2.76961	0.000671406	0.0324328
NTRK3	-1.43635	3.53214	0.00064034	0.0317773
PLP1	-1.39846	2.52536	0.000693417	0.0326748
KCNJ4	2.09013	2.40755	0.000710233	0.0329072
MOB3C	-0.589345	4.72519	0.000610631	0.0314458
PPP1R12A	-0.502809	6.52846	0.000625021	0.0316422
GPC4	-1.00709	2.84965	0.000678937	0.0326231
PGP	0.975317	3.53623	0.000650491	0.0319984
TTLL3	-1.58185	4.72793	0.000627165	0.0316422
RNF123	0.543596	4.57407	0.000625967	0.0316422
FAM117B	-0.718925	3.46556	0.000661549	0.032171
PSMC4	0.579024	4.76796	0.000626999	0.0316422
NR2F2	-1.37362	6.20642	0.000639437	0.0317773
BICC1	-1.19271	4.83464	0.000632932	0.0317773
POLR2J2	-0.646115	3.80313	0.000655366	0.0319984
POGLUT3	-0.885371	4.46508	0.000643571	0.0318506
ATG9A	0.719905	5.00291	0.000638677	0.0317773
RRP9	0.894788	2.2943	0.00074164	0.033676
ZSWIM5	-1.28886	1.112	0.000784462	0.0340052
KLHL34	2.51598	0.46197	0.000772858	0.0337866
RPUSD1	1.00139	1.73217	0.000775699	0.0337866
LMOD1	-1.87246	5.38818	0.000654629	0.0319984
RUSC1	-0.759583	3.51051	0.000684297	0.0326748
KCNH7	-4.03908	-2.5143	0.000585677	0.030568
EMX2	-3.60792	-3.04425	0.000524189	0.029888
PDHA1	0.713986	6.91511	0.000689573	0.0326748
PANK1	0.847261	3.66483	0.000698003	0.0326748
MMP28	-1.39115	0.881647	0.000822908	0.0340512
NR1I3	1.727	-2.57794	0.000556848	0.0303331
TLX1	2.90892	-2.45275	0.000584859	0.030568
VTN	2.75518	3.67364	0.00073337	0.0335236
SLC39A14	0.793815	5.89665	0.000678594	0.0326231
EEF1AKMT4	1.83298	-1.14228	0.000702766	0.0327291
PEMT	0.906167	1.85031	0.000807797	0.0340512
ITGB4	-1.62423	4.28123	0.000695234	0.0326748
NECTIN3	-0.593973	3.09608	0.000737984	0.033594
TMEM200A	-1.83267	-0.307341	0.000784452	0.0340052
PLSCR4	-0.864761	4.2609	0.000693876	0.0326748
TRANK1	-0.758189	4.7489	0.000687874	0.0326748
IPO13	0.784649	4.95411	0.000688132	0.0326748
SLC2A10	-1.00893	2.16971	0.000809326	0.0340512
ENTPD1	-1.09967	5.39457	0.000696771	0.0326748
GLI2	-1.54574	3.34343	0.000754023	0.0337866
MCRS1	0.873159	4.66425	0.000700959	0.0327288
MEGF10	-2.08408	-0.0469089	0.000824892	0.0340512
PKNOX2	-1.07238	3.80111	0.000734592	0.0335236
SGTA	0.50637	5.81346	0.000708401	0.0329071
SASH1	-0.894894	6.41198	0.000723404	0.0332828
PGM1	0.77061	6.41976	0.000723819	0.0332828
TMEM132B	-1.12634	0.493594	0.000873872	0.0346951
TBRG4	1.09039	3.60937	0.000758451	0.0337866
SMIM29	0.68845	2.49573	0.000822628	0.0340512
PRRT1	-1.65414	1.28386	0.000893608	0.0350553
NEURL2	2.59535	-0.237524	0.000838074	0.0345169
CTSD	0.852527	7.37209	0.000764095	0.0337866
GRIP1	-2.14454	-0.0145449	0.000864859	0.0346951
GMPR	1.11041	3.89798	0.000755771	0.0337866
GXYLT2	-1.39666	4.01377	0.000755931	0.0337866
EXTL3	0.643506	5.69126	0.000733588	0.0335236
KLHDC8B	1.58558	4.3049	0.000751854	0.0337866
PUSL1	1.314	-0.344815	0.000859646	0.0346951
DPT	-1.17517	6.11289	0.000753812	0.0337866
KNG1	2.37246	-4.78919	0.000482734	0.0287472
PAWR	-0.690609	3.77931	0.000774081	0.0337866
SH3BGRL	-1.05415	4.68672	0.000752361	0.0337866
RERG	-1.19704	2.75266	0.000844536	0.0346621
LOC729966	-3.32385	-2.66096	0.000664215	0.032171
DNM1	-1.31217	3.35399	0.000809881	0.0340512
RGS11	-1.29001	2.65573	0.00085589	0.0346951
PPP1R12C	0.614962	6.2737	0.000766947	0.0337866
POLDIP2	0.847294	5.83252	0.000759811	0.0337866
C11orf80	-0.914553	1.50685	0.000926429	0.0360483
APCDD1	-2.10091	5.64309	0.000773836	0.0337866
KIAA0408	-1.42422	1.49234	0.000940229	0.0361302
DAPK3	0.776657	5.17481	0.000764234	0.0337866
THOP1	0.868641	3.30116	0.000823762	0.0340512
GYG2	1.6802	-0.876318	0.000847825	0.0346825
ADARB1	-0.933172	4.88953	0.000771307	0.0337866
KCND1	-1.84651	1.10033	0.000960936	0.0365135
ATAD3A	0.659286	2.94075	0.000852298	0.0346951
ZNF37A	-0.559308	4.9751	0.000773843	0.0337866
ADGRA2	-0.830663	6.05506	0.000786829	0.0340266
LTBP3	-1.00763	7.12243	0.000817814	0.0340512
TOMM40	0.617539	3.74805	0.000815033	0.0340512
ANKRD23	-0.909263	3.77741	0.000819875	0.0340512
FOXC1	-1.53759	4.24177	0.000812073	0.0340512
CPZ	-2.39689	0.853502	0.000989387	0.036749
PPIF	0.962248	5.3084	0.000791423	0.0340512
HTR2A	-2.94357	0.511592	0.000978724	0.036749
CCDC158	-1.58643	-0.575177	0.000913422	0.0357554
ARRDC3	-0.784362	5.44598	0.000793175	0.0340512
CYB5R1	1.19707	5.17506	0.000795787	0.0340512
NEK7	0.696002	6.07008	0.000806607	0.0340512
GPR161	-0.845136	3.05414	0.000874875	0.0346951
ROBO1	-1.19993	5.68415	0.000803423	0.0340512
PDCD4	-0.596581	4.55569	0.000802311	0.0340512
BMP6	-1.29201	3.30791	0.000865726	0.0346951
MYL1	3.49387	-3.19683	0.00066407	0.032171
MYO15B	-1.26952	5.21913	0.000804997	0.0340512
CHAC2	1.72504	-1.94034	0.000790321	0.0340512
MARS2	1.33813	0.392938	0.00101033	0.0371468
CORIN	-1.87799	5.90539	0.000823032	0.0340512
RNF212	-2.77748	-2.92041	0.000696562	0.0326748
LVRN	-1.83309	-2.73346	0.000712026	0.0329072
C16orf91	1.24537	0.624618	0.00101983	0.0371568
KLHL40	2.48631	-0.542815	0.000956659	0.0364272
ITGA10	-1.56443	2.78359	0.000938377	0.0361302
CRISPLD1	-1.53262	2.61576	0.000955228	0.0364272
HEXB	0.733738	4.54019	0.000845417	0.0346621
ROBO3	-0.992399	2.31229	0.000985335	0.036749
LPCAT3	1.16626	4.09209	0.000869256	0.0346951
HTR4	-1.66325	0.401903	0.00105943	0.0374581
GPC1	1.00929	5.89819	0.000858669	0.0346951
PLXDC2	-1.34383	6.95897	0.00088955	0.0349716
TPRN	1.1766	1.89659	0.00103246	0.0371568
METRNL	0.962565	4.30943	0.000870259	0.0346951
URM1	0.529814	4.35344	0.000867387	0.0346951
FREM1	-1.59345	5.03584	0.000868793	0.0346951
SNTB2	-0.825551	4.83799	0.000862149	0.0346951
BMPER	-2.82375	1.36596	0.00108428	0.0377035
PLEKHH2	-1.41078	3.29328	0.000940902	0.0361302
SDC3	-0.983794	6.00234	0.000874596	0.0346951
NKD1	-3.51793	3.56896	0.000981222	0.036749
FKBP4	0.580208	4.67681	0.000879355	0.0347897
PCED1B	-1.22545	1.03782	0.0011135	0.0381486
JAM2	-0.607058	5.28	0.000881091	0.0347897
WDR77	0.729718	2.95894	0.000985832	0.036749
RTN2	1.08666	2.28633	0.00105144	0.0373867
ATP2A3	-0.829687	3.84193	0.000928846	0.0360483
TCEAL3	-0.718235	4.02451	0.000923219	0.0360483
VAMP1	-1.00816	2.98775	0.000999836	0.0369858
LSM4	0.92053	3.71221	0.000951161	0.0364272
RAB29	0.747466	2.64635	0.00103693	0.0371973
FAH	1.09774	1.69936	0.00112834	0.0381486
MAPKAPK2	0.672421	6.69164	0.00095266	0.0364272
CRACR2A	-1.07184	1.04932	0.00118194	0.0388224
HBEGF	1.00399	5.15673	0.000934381	0.0361302
TEDC2	1.30708	-1.24202	0.00103275	0.0371568
HPR	2.75872	1.53597	0.00118058	0.0388224
RPUSD4	0.852279	3.17806	0.00102151	0.0371568
PSIP1	-0.566722	5.4001	0.000937348	0.0361302
TIMM44	0.729685	3.7805	0.000980844	0.036749
ADAM33	-1.75592	2.8779	0.00106955	0.0374581
FRMPD3	-2.23903	-1.15253	0.00107424	0.0375221
SULT1C4	-0.859082	3.21046	0.00102838	0.0371568
GALE	1.11404	0.480858	0.00121113	0.039352
GNAL	-1.16953	2.71277	0.00108566	0.0377035
MFAP4	-1.31379	6.34573	0.000978256	0.036749
DOCK1	-0.556972	6.27057	0.000975902	0.036749
BTBD19	-1.64053	1.69901	0.00119496	0.0391771
BST1	-0.89385	2.68237	0.001103	0.0380148
FBN1	-1.13187	8.33035	0.00106245	0.0374581
RARG	-1.06596	3.55438	0.00103236	0.0371568
GALNT17	1.97199	5.37242	0.000989362	0.036749
TMEM176B	0.603906	5.15186	0.000978495	0.036749
CFAP54	-0.840579	3.87714	0.00101753	0.0371568
GPHN	0.626815	4.89394	0.0009816	0.036749
TMEM35A	-3.20908	-2.87726	0.00092881	0.0360483
ABCF2	0.646556	3.59766	0.00104196	0.0372543
COMTD1	1.72138	0.943171	0.00126642	0.0394774
DDA1	0.581425	4.51224	0.00099862	0.0369858
DACT3	-0.820066	4.57243	0.00100484	0.0370954
CCNG2	-0.791833	3.47545	0.00106874	0.0374581
SPSB2	1.16777	0.00701381	0.0012724	0.0395053
TOX	1.3959	1.51214	0.00125735	0.0394774
ANKRD53	-1.35438	-0.327862	0.00124725	0.0394774
ARAF	0.488572	5.52359	0.00100727	0.0371095
DNAH1	-1.1868	3.98376	0.0010441	0.0372573
RBMS3	-0.647519	6.34086	0.00102899	0.0371568
CARMIL1	-0.855391	4.36843	0.00102287	0.0371568
ACOT1	1.39392	0.155363	0.00128905	0.0398181
PCDHB7	-1.39231	0.591836	0.00131237	0.0399943
PLPPR4	-1.66084	2.08956	0.00123972	0.0394774
ARHGAP32	-0.959833	4.61804	0.0010331	0.0371568
NOTCH2NLC	-1.07721	5.9542	0.00103832	0.0371973
PLCH1	-2.28981	1.6269	0.00129404	0.0399043
ST3GAL6	0.740568	3.95313	0.00106513	0.0374581
TMEM38B	1.19427	3.22329	0.00114012	0.0382771
F10	-1.37369	2.01185	0.00126556	0.0394774
CNTN2	-2.07674	-0.151233	0.00131085	0.0399943
CIAO2B	0.89496	2.90761	0.00117067	0.0387302
CYP21A2	-1.29352	4.7109	0.00105767	0.0374581
NOC2L	0.573156	4.75689	0.00105184	0.0373867
VWA7	1.10689	2.26264	0.00124768	0.0394774
MYOZ2	0.700495	8.77564	0.00117461	0.0387897
BCL2L11	-0.7104	3.85659	0.00109508	0.0378137
GNPDA1	0.632741	3.00038	0.00116797	0.0387113
POLG2	-0.665172	2.6013	0.00121094	0.039352
ERVMER34-1	1.5424	2.41442	0.00124592	0.0394774
MBD3	0.578822	4.54759	0.00106761	0.0374581
EEFSEC	0.601274	3.6568	0.00111629	0.0381486
NBPF1	-1.12393	4.22486	0.0010916	0.0377651
EML4	-0.816209	4.95044	0.00107035	0.0374581
ARHGAP33	-1.28899	1.73725	0.00132413	0.0401504
SCX	1.0536	0.858643	0.00138399	0.0404789
MRPS2	0.987682	3.91406	0.00111653	0.0381486
PDHX	0.822247	5.76525	0.0010832	0.0377035
RASA4	-0.848708	3.823	0.00112291	0.0381486
ATXN3	-0.547408	4.16568	0.0011068	0.0380734
LRRCC1	-0.831179	1.76301	0.00134012	0.0402325
TARBP2	0.843198	1.33164	0.00138181	0.0404789
EFTUD2	0.448496	5.06315	0.00108967	0.0377651
PCDH10	-2.83617	1.04379	0.00142197	0.0408912
HACD1	0.892334	4.31556	0.00111746	0.0381486
COL23A1	1.45531	2.74025	0.00127056	0.0395053
METTL24	-1.9318	0.433177	0.00143969	0.0408912
RAD23A	0.494778	6.6979	0.0011474	0.0383799
MOSPD1	1.11046	2.77859	0.00126308	0.0394774
NBPF15	-0.716997	4.3098	0.00112999	0.0381486
DNAJA4	0.964727	6.13363	0.00113219	0.038152
FILIP1L	-1.22276	5.79992	0.0011258	0.0381486
NET1	-1.0536	4.56013	0.00113562	0.0381969
MRM1	1.19618	0.672851	0.00146586	0.0408912
LRRC63	1.8755	-4.94322	0.000883792	0.0348206
ACAA2	0.912382	5.25644	0.00112982	0.0381486
HMBS	1.1208	1.13086	0.00145304	0.0408912
OLFML3	-0.780924	4.55908	0.00114642	0.0383799
PLLP	-0.718374	2.22914	0.00135506	0.0402772
PMPCA	0.718839	4.34307	0.00115722	0.038637
XNDC1N	-1.18207	2.12593	0.0013793	0.0404789
RUNX1T1	-0.669459	6.06015	0.00116108	0.038695
RBM43	-0.814814	2.63844	0.00131508	0.0400097
CA5B	-1.03182	4.3631	0.0011666	0.0387113
RYR1	-0.815468	2.30263	0.00135713	0.0402772
SMAP1	0.533738	4.2998	0.00116618	0.0387113
FST	-1.0182	-0.0629935	0.00149017	0.0411026
UPF3A	-0.925885	4.08366	0.00119719	0.0391794
CNR1	-2.27153	0.197893	0.00151092	0.0411269
LAD1	2.49945	-1.06535	0.00141469	0.0408912
CIAPIN1	0.782034	3.30606	0.00126715	0.0394774
EVC	-1.41061	5.3079	0.00118201	0.0388224
URB2	0.96959	1.73959	0.00146156	0.0408912
RGS7BP	-2.08875	1.58047	0.00150332	0.0411269
VCP	0.509058	6.82283	0.00123118	0.0394774
OR1A1	-0.658826	2.73963	0.00134638	0.0402596
CCT2	0.689461	4.3068	0.00120735	0.039352
ZNF575	-0.853443	0.706635	0.00155282	0.0414011
DSCAML1	-1.24997	2.22229	0.00142737	0.0408912
NXPH3	-1.4437	3.74676	0.00126243	0.0394774
F2	2.61219	-4.33795	0.00103138	0.0371568
MSRA	0.594944	2.94792	0.00133806	0.0402325
SLIT3	-1.98813	6.33023	0.00123688	0.0394774
FBLN2	-1.28681	6.79772	0.0012515	0.0394774
YRDC	0.995056	0.281731	0.00157898	0.0414011
AQP3	1.40485	2.20442	0.0014501	0.0408912
FAM114A1	-0.939921	5.31111	0.00120953	0.039352
DIAPH3	1.26628	0.261275	0.00158469	0.0414011
CLPP	0.913523	3.80221	0.00126409	0.0394774
LFNG	-1.01379	2.75295	0.00138369	0.0404789
TMC3	-2.98488	-3.66283	0.0011262	0.0381486
CTSO	-0.727264	4.34182	0.00123456	0.0394774
MTLN	1.97077	2.32222	0.00146466	0.0408912
MFGE8	0.82243	7.14277	0.00128643	0.0398049
ZNF622	0.933067	4.26856	0.00124873	0.0394774
ZNF70	-0.908457	4.93206	0.00122828	0.0394774
PCDH18	-0.768535	4.82381	0.00123047	0.0394774
ARID4B	-0.544061	5.27453	0.00122698	0.0394774
APOBEC3B	1.73611	-1.11515	0.00148835	0.0411026
NMRK2	1.92827	7.15302	0.00130443	0.0399243
VPS18	0.59158	4.60609	0.00125001	0.0394774
PTPRH	1.51323	0.195153	0.00163409	0.0420417
MAMDC2	-1.25111	3.36021	0.00135499	0.0402772
NPFF	-3.03811	-1.68184	0.0014772	0.0410251
ZNF423	-1.18676	4.80125	0.00126449	0.0394774
ESS2	0.596354	2.99459	0.00139297	0.0406761
CAT	0.891081	5.43025	0.00126227	0.0394774
CDR1	-1.87884	0.0498924	0.00164711	0.0420417
IQSEC3	-1.2249	2.08346	0.00153678	0.0413489
MRPL41	1.15098	4.78354	0.00127603	0.0395503
NCBP2AS2	1.15472	1.42999	0.0016311	0.0420417
C5orf46	3.69501	-0.887286	0.00160237	0.0415177
CD34	-0.756086	7.61489	0.00137454	0.0404789
RNF208	0.74487	1.92574	0.00157682	0.0414011
MAFIP	-1.6538	3.99628	0.00134767	0.0402596
FLNA	-1.54727	9.11896	0.00146189	0.0408912
ZCCHC7	-0.545799	4.11054	0.00132052	0.040108
ASAP2	-0.877966	5.78279	0.00130167	0.0399243
ZNF503	-0.938936	2.84654	0.00145966	0.0408912
PLEKHJ1	0.957801	2.81803	0.00146625	0.0408912
APEH	0.961239	4.69118	0.00130568	0.0399243
DMAC2	0.761387	5.30247	0.00130172	0.0399243
PDZRN4	-2.58624	-0.334619	0.00167212	0.0420647
PSMB5	0.84493	3.66408	0.00137784	0.0404789
NUDT4B	0.955609	4.43005	0.00132855	0.0402122
BEAN1	-0.840819	0.920386	0.00171518	0.0425483
PUDP	0.859023	2.61936	0.00151257	0.0411269
SCGB3A2	2.47869	-4.05492	0.0012144	0.0393879
LRR1	1.4076	-0.672416	0.00166146	0.0420417
ESRRA	1.00321	4.34925	0.00133596	0.0402325
TIMP2	-1.14067	8.00823	0.00142919	0.0408912
CCT7	0.696084	6.23918	0.00133936	0.0402325
IRAG1	-1.9973	4.61165	0.00135282	0.0402772
NPIPB12	-2.09545	3.50205	0.00144565	0.0408912
PDIA2	-3.28067	-2.51073	0.00144482	0.0408912
IDUA	-1.02578	1.58174	0.00166739	0.0420417
OSR2	-2.11585	0.021998	0.00174215	0.0428558
CCDC57	-0.844438	3.34065	0.00143187	0.0408912
HTR6	-2.68637	-3.76734	0.0012638	0.0394774
AAR2	0.65663	3.28237	0.00143917	0.0408912
STPG3	-3.50287	-3.4094	0.00130086	0.0399243
SNU13	0.557013	5.37586	0.00133059	0.0402122
VLDLR	0.865518	5.80646	0.00134324	0.0402595
ITPKA	1.85167	-2.60749	0.00142199	0.0408912
APOA1	2.79859	4.00456	0.00145242	0.0408912
IDS	-0.771819	6.33036	0.00137929	0.0404789
CES1	-1.9362	3.36123	0.00149131	0.0411026
TOR1AIP1	-0.44631	5.91597	0.00136505	0.0404461
EIF5A2	-0.574487	3.44667	0.00144812	0.0408912
HPCAL1	0.675113	3.04945	0.00150112	0.0411269
PRMT8	-3.25439	-2.75754	0.00146788	0.0408912
ATG4D	0.77187	3.46489	0.0014712	0.040921
ETFA	1.14254	4.96173	0.00138339	0.0404789
NDUFS2	0.782694	6.45794	0.00141959	0.0408912
STK16	0.635283	2.80822	0.00156373	0.0414011
FCHSD1	-1.01939	2.27635	0.00166059	0.0420417
C1QTNF7	-1.43417	2.40249	0.00165559	0.0420417
BOP1	0.781036	2.82828	0.00157766	0.0414011
JUND	-0.840722	6.39331	0.0014313	0.0408912
BNIP3L	-0.639964	5.57582	0.00140089	0.0408417
COL4A3	-1.40835	3.42612	0.00152583	0.0412698
REXO5	1.24853	0.941468	0.00185669	0.043743
KIF6	-1.2257	-0.487062	0.00183665	0.0435496
BMP4	-1.04921	3.2167	0.00154835	0.0414011
PSMD2	0.605896	5.83364	0.00142392	0.0408912
TPO	-0.938508	4.46591	0.00143119	0.0408912
BRMS1	0.853366	2.39861	0.00166889	0.0420417
DTYMK	1.14933	0.0869169	0.00188656	0.0438786
RRAS2	0.749725	3.39024	0.00153261	0.0413009
ZNF43	-0.560678	3.05537	0.00157509	0.0414011
EVI5	-0.53495	5.66525	0.00143048	0.0408912
ZNF652	-0.609309	5.53573	0.00143498	0.0408912
SAMD5	-1.73357	1.27916	0.00186851	0.0438209
HMGB3	1.0354	1.94216	0.00177025	0.0429855
SPATA6	-0.701137	3.54266	0.00152542	0.0412698
CARD19	1.21105	1.66579	0.00181741	0.0433197
CYP7B1	-0.89601	3.43426	0.00154738	0.0414011
TF	-1.05822	3.63726	0.00152982	0.0412869
PAPLN	-1.13738	2.2319	0.00174145	0.0428558
PPP2R1B	-0.81875	4.21935	0.00148038	0.0410506
C13orf46	-1.73016	0.568974	0.00193999	0.0442902
PCDHB16	-1.16937	2.76985	0.00165998	0.0420417
DECR2	0.834446	1.52801	0.00185238	0.043743
TWNK	0.620434	2.22938	0.00174413	0.0428558
TMEM116	1.72331	2.92382	0.00166378	0.0420417
FOSB	-4.0889	7.4683	0.0015868	0.0414011
MIEN1	0.64662	3.25909	0.00159173	0.041419
DYNLT1	1.09477	4.08669	0.00151145	0.0411269
ODF2L	-0.594975	5.19991	0.00146635	0.0408912
SLC16A4	-1.05051	2.62423	0.00170301	0.0425483
PLAAT5	-1.68181	-3.01066	0.00156544	0.0414011
PDSS1	0.964357	1.10799	0.00192638	0.0442902
SLX9	1.40627	2.13517	0.00179457	0.0432146
SNX33	-0.937701	5.69968	0.00148288	0.0410571
SH2D1A	-2.21474	-4.15012	0.00143027	0.0408912
CNTLN	-0.556339	3.99478	0.00152691	0.0412698
RNASE4	-0.930624	2.15823	0.00179595	0.0432146
PGAM1	0.69198	5.89044	0.00150087	0.0411269
CNNM3	-0.539014	4.31639	0.00151191	0.0411269
CREM	0.701769	3.25638	0.00162241	0.0419769
AUTS2	-1.12154	5.5853	0.00150548	0.0411269
AHCY	0.800701	4.6151	0.00150903	0.0411269
S100B	-1.29963	1.43536	0.001937	0.0442902
RHOJ	-0.798384	4.72405	0.00151697	0.0411851
CNTRL	-0.477162	4.11834	0.00155554	0.0414011
MCC	-0.759505	5.81208	0.00153895	0.0413489
GSKIP	0.877567	0.904172	0.00202538	0.0451375
SYT17	-1.02564	2.46165	0.00180621	0.0432229
PINK1	0.955308	6.6153	0.00158746	0.0414011
CDH11	-1.79829	4.94562	0.00156058	0.0414011
MNS1	-1.07545	0.688693	0.0020585	0.0453194
FLNC	0.853193	10.2171	0.00182935	0.0434903
LRIG3	-0.730901	3.52468	0.00164308	0.0420417
TMEM108	-1.56239	2.9464	0.00175462	0.042908
CES2	0.7001	5.49312	0.00155353	0.0414011
FGF23	3.3626	-3.54339	0.00158876	0.0414011
SCO2	1.4419	0.21694	0.00209885	0.0456543
HSF1	0.555813	4.95607	0.00155551	0.0414011
RCAN1	0.934837	5.03021	0.00156438	0.0414011
KLHL41	1.30388	4.58889	0.00158587	0.0414011
OTUD1	1.5457	5.27121	0.00158112	0.0414011
KRT10	0.882123	1.28092	0.00203794	0.0451467
SH3BP5L	0.614447	3.88895	0.00163276	0.0420417
CDRT4	-1.79807	-0.461312	0.00209016	0.0455487
DENND2B	-0.771589	5.83657	0.001594	0.041419
FYTTD1	0.532484	5.62341	0.00158799	0.0414011
ADAMTS3	-0.691459	1.42593	0.00203857	0.0451467
RIMS4	-2.54218	-1.78732	0.00194835	0.0442902
PFKP	1.06025	7.60774	0.00170547	0.0425483
UBE2T	1.41141	-0.00943803	0.00214841	0.0459617
DPP7	0.980008	5.0015	0.00159733	0.0414462
FLOT1	0.73637	7.25523	0.00170402	0.0425483
SMIM10L1	0.594211	4.08358	0.00165726	0.0420417
TMEM160	1.77172	-1.32985	0.00205403	0.0452759
APOBEC3F	-0.602113	2.6227	0.00187455	0.0438209
SLC35B1	0.701856	3.28358	0.00176387	0.0429453
YPEL4	-1.04443	1.2511	0.0021246	0.0458901
EIF2B4	0.651721	4.1002	0.0016683	0.0420417
FNBP1	-0.924924	5.75208	0.00164265	0.0420417
MRPL17	1.10982	3.29677	0.00178801	0.0432146
ZNF618	-1.12875	4.50714	0.00166234	0.0420417
FAM189A1	-4.15117	-1.75683	0.00206242	0.0453508
SEMA3A	-1.49397	2.97252	0.0018632	0.0438209
CPXM2	-2.01211	3.72359	0.00177322	0.043
SYNGR2	0.952006	5.44216	0.00165339	0.0420417
RUVBL2	0.690794	4.75414	0.00165361	0.0420417
NAA10	0.722479	3.91444	0.00171348	0.0425483
SULF1	-1.89685	6.61968	0.00171711	0.0425483
LRRTM1	-2.13628	-0.890555	0.00216144	0.0460738
AMIGO2	-0.998649	1.24658	0.00216556	0.0460738
NOP10	0.912382	4.65745	0.0016681	0.0420417
ANKRD44	-0.504733	4.49102	0.00167935	0.0421883
PRKAG3	-1.85313	-2.56247	0.00191099	0.0442156
ZDHHC11B	-2.05706	4.0025	0.00176955	0.0429855
SSC5D	-2.09603	4.91398	0.00170734	0.0425483
ASIC1	-1.13577	0.881045	0.00223841	0.0465707
OR4P4	-2.28079	-3.89026	0.00173318	0.0428558
TCEAL5	-1.28625	-1.549	0.00208762	0.0455487
CPT1B	1.07334	6.68708	0.00173942	0.0428558
ADAMTS10	-1.1941	3.16657	0.00185684	0.043743
IQCN	-2.47055	2.97321	0.0019569	0.0443182
MMS19	0.579509	4.60744	0.00170011	0.0425483
SSNA1	1.05754	2.84639	0.00192775	0.0442902
ITFG2	-0.502104	3.5682	0.00179874	0.0432146
CAMK2N1	-0.80867	3.28722	0.00184717	0.043742
TGFB2	-1.62652	4.27587	0.00175525	0.042908
BYSL	0.962938	1.09265	0.00225811	0.0467196
ZNF83	-0.803908	4.0091	0.00176086	0.0429453
GART	0.53676	4.68607	0.00171707	0.0425483
ADRM1	0.560676	4.92054	0.00171301	0.0425483
HAS3	-1.02972	0.176819	0.00236163	0.0479829
UBE2M	0.800979	4.6553	0.00173708	0.0428558
BHLHE41	-1.24865	4.69265	0.00174604	0.0428558
CAMK1D	-1.52606	4.36686	0.0017761	0.0430124
SINHCAF	1.03074	2.29363	0.00208176	0.0455253
PTPRS	-1.02387	6.79537	0.00180436	0.0432229
COL6A6	-1.73624	5.86858	0.00176376	0.0429453
RAB5IF	1.19692	2.64729	0.00203059	0.0451428
BPTF	-0.507024	7.71261	0.00188676	0.0438786
BCKDK	0.782553	4.91135	0.00175423	0.042908
LDOC1	-1.18121	2.18	0.00214116	0.0459617
FUZ	0.922674	1.97607	0.00217824	0.046191
KMT2E	-0.79502	7.40885	0.00188269	0.0438786
EIPR1	0.762479	1.91061	0.00220568	0.0463678
ADGRD1	-1.51188	4.81895	0.00179509	0.0432146
TIMM17A	0.791505	3.1721	0.00195344	0.044295
MRPL28	0.949072	3.70465	0.00187577	0.0438209
CENPN	0.777493	2.22506	0.00214664	0.0459617
S1PR1	0.483323	6.07756	0.001814	0.0432954
STYXL2	0.811207	6.98854	0.00187685	0.0438209
TFAP2A	-1.41342	-0.251595	0.00244977	0.049166
CCT6A	0.575144	4.65179	0.0018011	0.0432146
NBPF10	-0.642413	5.5816	0.00179905	0.0432146
LAG3	-1.47233	-1.02685	0.00235884	0.0479829
PTCH2	-1.33661	1.28118	0.00237106	0.0480643
OGDHL	2.59543	0.548454	0.00247358	0.0494365
DCN	-1.04939	8.89125	0.00203859	0.0451467
PPAN	0.555071	3.48533	0.00192378	0.0442902
GK	0.720677	1.95819	0.00223488	0.0465506
APBA2	-1.50314	-0.236072	0.00247414	0.0494365
EGFR	-1.06496	5.76974	0.00182601	0.0434677
PPP1CA	0.660709	5.2304	0.00180885	0.043229
MFN2	0.858145	8.36777	0.00200511	0.0447956
EMC6	1.24211	2.69247	0.00210576	0.0457498
MLC1	-2.95426	-2.19229	0.00224394	0.0466323
ZNF589	-0.874546	3.71151	0.00192705	0.0442902
SYNDIG1	1.08849	3.64067	0.0019448	0.0442902
FARSA	0.643495	4.96491	0.0018342	0.0435484
CHD6	-0.492321	6.53309	0.00189358	0.0439809
IMP4	0.626248	4.30736	0.00187442	0.0438209
ACOT2	1.34733	3.37063	0.00201697	0.0450052
NFIX	-1.44933	7.57111	0.00198541	0.0445747
PPP1R3E	-0.867807	3.14358	0.00204071	0.0451467
EVI5L	0.519374	4.09435	0.00189649	0.0439923
GDF7	-1.54598	1.83401	0.0023437	0.0478298
PPDPF	0.56047	5.04212	0.00185014	0.043743
NLRP8	2.21563	-4.01771	0.00197549	0.044517
TYMP	0.957886	2.98112	0.00209148	0.0455487
DEPP1	-1.49925	6.69586	0.00193525	0.0442902
RAB15	1.3687	3.83449	0.00197015	0.044452
ALG2	0.507198	2.77208	0.00213243	0.0458901
TUBG1	0.585699	4.68075	0.00187704	0.0438209
SLC38A1	1.12522	7.35692	0.00199084	0.0445866
CTSK	-1.26771	4.02245	0.00194616	0.0442902
MARVELD1	-1.15126	4.52384	0.00192361	0.0442902
LNX2	0.452349	4.56334	0.00191092	0.0442156
LRRK2	-0.524797	4.06078	0.0019605	0.0443444
FKBP7	-0.728018	2.9833	0.00214581	0.0459617
DBNDD2	1.09355	5.98026	0.0019453	0.0442902
ICA1L	-0.63365	3.90868	0.0019904	0.0445866
BNIP3	0.919394	5.77804	0.00193808	0.0442902
ALDH1A1	-1.21983	3.53594	0.00206865	0.0454328
MSRB1	1.10173	2.87101	0.00220235	0.0463513
ANGPT1	-1.28545	2.5781	0.00227791	0.0469621
ZNF768	0.568618	4.87082	0.00193796	0.0442902
DHRS4L2	1.07135	2.65837	0.00225575	0.0467196
MLX	0.642751	4.2496	0.00198286	0.0445739
ASB12	2.41628	0.85185	0.00268214	0.0509558
PSMD3	0.481747	5.30526	0.00195198	0.044295
CHST12	-0.739053	4.98026	0.00196604	0.0444144
C5	-0.979224	1.04082	0.00263994	0.0506327
UBAC2	0.508538	4.25303	0.00200132	0.0447659
TRABD2B	-2.30418	2.20004	0.0024552	0.0492205
ST8SIA2	2.34072	2.9421	0.00230799	0.0473995
KCNJ16	1.59444	-4.65578	0.00205163	0.0452759
FHIP1A	0.873727	5.23168	0.00198291	0.0445739
PNMA8B	-1.03157	1.4733	0.00258086	0.0505575
SELP	-1.58019	2.99509	0.00225721	0.0467196
PSMA7	0.806851	4.42771	0.00202942	0.0451428
ZNF829	-0.689489	2.15547	0.00244581	0.0491407
ZNF117	-0.668173	3.64512	0.00212274	0.0458901
SMARCA2	-0.550626	7.23848	0.00212893	0.0458901
EBI3	1.62796	-1.58795	0.00266025	0.050828
KLF8	-1.23934	3.39293	0.0022127	0.0464079
SOGA3	-1.59202	-1.17444	0.00272473	0.0513082
CCDC120	-0.893479	1.61099	0.0026285	0.0505575
ID1	0.85031	5.32013	0.00204588	0.0452061
MRPS18A	0.935224	3.9415	0.00212639	0.0458901
FAM174A	1.17201	1.47889	0.0026779	0.0509305
ZNF577	-0.555426	4.43022	0.00207268	0.0454664
COLEC12	-0.887806	5.9304	0.00207832	0.0455253
DPYSL3	-1.54512	7.1107	0.00217947	0.046191
NHP2	0.602707	3.41627	0.002222	0.0464957
TNIP1	0.574255	6.52609	0.00213099	0.0458901
DENND11	-0.588709	4.58742	0.00208289	0.0455253
NMNAT3	-0.962458	7.51061	0.0022324	0.0465506
ATP6V1FNB	1.59098	0.752355	0.00287969	0.051734
MID2	-0.810562	3.34369	0.00227298	0.0469139
CRAT	0.582168	5.67054	0.00211092	0.0458016
AHI1	-0.466565	5.164	0.00211318	0.0458016
BMP8A	-0.984587	1.82843	0.00269174	0.0510335
SOX8	-1.07836	0.917515	0.00289783	0.0518917
CHMP1A	0.648071	3.61464	0.002261	0.0467196
SLC2A1	0.652529	3.14463	0.00235745	0.0479829
PNKD	0.904349	4.44232	0.00216633	0.0460738
SERTAD4	-1.60134	3.55103	0.00232085	0.0475238
MAP2K2	0.711469	5.06743	0.00214407	0.0459617
KIAA2013	0.616745	4.65337	0.00215682	0.0460568
FEM1B	0.520466	5.99038	0.00217516	0.046191
HSPBP1	0.844354	3.03726	0.00240417	0.0485188
MAGI2	-0.719663	4.77648	0.00215792	0.0460568
TTC39A	0.929576	2.34113	0.00259424	0.0505575
ECM1	-1.44799	4.72617	0.00218733	0.0462203
DPH2	0.661445	2.01504	0.00267694	0.0509305
SEMA4G	-0.977206	0.453469	0.00301062	0.052935
CKM	0.927064	10.2266	0.00259165	0.0505575
TUFM	0.955624	6.17845	0.00220985	0.0464017
SLC25A30	1.37706	5.28492	0.00218486	0.0462203
TGFB3	-1.17431	5.58697	0.00218898	0.0462203
LYPLA2	0.608863	2.66363	0.00251969	0.0498531
CDC25A	1.55194	-0.741696	0.00301989	0.0529444
MON1A	0.763915	1.87899	0.0027443	0.0513082
R3HDM4	0.628743	3.33308	0.00237012	0.0480643
LRRIQ4	-2.2589	-3.80529	0.00251923	0.0498531
NFE2L2	-0.487848	5.43338	0.00219103	0.0462203
RIPK4	-3.10896	-1.87142	0.00292661	0.0520934
OGFRL1	-0.504353	5.23158	0.00219913	0.0463373
APOBEC3D	-0.792365	3.50561	0.00236176	0.0479829
MRPL12	1.1894	4.12076	0.00228566	0.0470685
SPDYA	-2.3803	-3.89068	0.00254367	0.0501626
GTDC1	-0.588467	4.91431	0.00221793	0.046464
ATP6V0D1	0.623179	4.60726	0.00223389	0.0465506
CYRIB	0.677265	3.39642	0.00240003	0.0484891
FOXL1	-1.473	2.04841	0.00278113	0.0514374
ANKRD9	0.705058	4.9199	0.0022299	0.0465506
KIAA1328	-0.817095	6.66781	0.00231217	0.0473995
HSD17B10	0.728494	3.40156	0.00240737	0.0485295
SPON1	-1.46156	5.25516	0.00226041	0.0467196
XYLB	-0.972292	1.25303	0.00299508	0.0527128
DNAH8	2.73303	-3.81476	0.00260184	0.0505575
CDK5	0.878128	1.13301	0.00304173	0.0531732
UNC13D	1.78516	2.87512	0.00262408	0.0505575
SOX13	-0.697933	4.54679	0.00230878	0.0473995
MMP16	-1.09373	4.04893	0.00237415	0.0480732
MRPL52	1.22306	2.47753	0.00274202	0.0513082
PTCH1	-0.663331	4.29092	0.00233826	0.0477726
GEMIN7	0.913835	0.922637	0.00315336	0.0541824
ARL15	-0.625683	4.87811	0.00230993	0.0473995
SBSPON	-2.03687	0.771306	0.0032197	0.0548073
FOXO1	-0.638136	5.83553	0.00233089	0.0476756
HTR1A	-3.98382	-4.25925	0.0026239	0.0505575
AP2S1	0.706205	3.0492	0.00258802	0.0505575
PCDHB9	-1.08438	2.75207	0.00268484	0.0509558
HSPA13	0.564881	2.89544	0.00263617	0.0506139
DNHD1	-0.995659	3.70933	0.00246499	0.0493623
SNRNP25	1.12238	3.06775	0.00261883	0.0505575
COL15A1	-0.832653	8.41907	0.00260986	0.0505575
FBXW9	1.15737	-0.310273	0.00333661	0.0557011
TCF4	-0.714055	7.2972	0.00249322	0.0497631
RBM46	1.85575	-4.80311	0.00257511	0.0505575
CACNA1B	3.14897	-2.78454	0.00296728	0.0523757
ACTN2	0.622332	10.18	0.00282033	0.0516095
PRND	-1.35355	1.57529	0.00308647	0.0535244
LOC102724770	2.42957	2.13758	0.00301824	0.0529444
C5orf49	2.08866	-4.3459	0.00271036	0.0512262
FUT10	-0.542579	2.65113	0.00276089	0.0513311
MRPS30	0.785205	4.12427	0.00244357	0.0491407
MRTO4	0.58284	3.33495	0.0025826	0.0505575
SOX7	-0.664297	4.8892	0.00239114	0.0483633
MAPK15	-2.54892	-2.45795	0.00311916	0.0539041
ARG2	1.25985	1.54412	0.00315298	0.0541824
CCDC86	0.784964	3.0378	0.00269683	0.0510706
SLC16A2	-0.815712	4.81809	0.0024187	0.0487039
ITGA2	-1.63541	3.12659	0.00272021	0.0513082
SLC31A2	0.964736	0.560227	0.00338473	0.0561339
RIMS1	-1.97699	-1.79962	0.00326817	0.0551204
HOGA1	0.665097	2.84369	0.0027842	0.0514374
MRPS34	0.888474	4.11179	0.00251954	0.0498531
ABI3BP	-1.73062	6.10775	0.0025078	0.0498531
NDUFAF3	1.08281	3.05196	0.00275143	0.0513082
PTPRF	-1.21124	3.67391	0.00261168	0.0505575
HSPB1	0.685507	8.9086	0.00279453	0.0514604
LOC728392	-1.71435	1.81485	0.0031667	0.0542611
RABL2B	-0.802507	3.41857	0.00265446	0.050828
NBPF14	-0.706685	6.19718	0.00250736	0.0498531
PRKCZ	0.884968	3.12587	0.00273717	0.0513082
GLT8D2	-0.936198	2.62108	0.00289986	0.0518917
ILRUN	0.513324	6.46017	0.00254638	0.0501626
KSR2	-2.42587	-4.40955	0.00285718	0.051734
CHCHD4	0.66299	2.49632	0.0029354	0.0520997
RYR3	-2.79169	1.73307	0.00330255	0.055387
STON1	-0.858043	3.49512	0.002672	0.0509305
HAGH	0.793357	4.41484	0.00252856	0.0499198
ZNF519	-0.772435	1.75021	0.00319775	0.0546658
H2BC21	0.572378	5.79363	0.00251501	0.0498531
HPS6	0.849132	2.61225	0.00293114	0.0520934
MAPKAPK5	-0.439625	4.87846	0.00250136	0.0498531
CDKN3	1.48251	-0.313344	0.00359765	0.0568843
ASAP3	0.492529	4.56799	0.00252508	0.0499054
ZNF593OS	1.92678	-3.52867	0.00308782	0.0535244
DOCK4	-0.502568	5.42069	0.0025156	0.0498531
AEBP1	-2.09431	7.66987	0.00273233	0.0513082
CLIC3	1.71553	0.0681259	0.00362029	0.0568843
SCARA5	-1.67844	4.33182	0.00261194	0.0505575
SLN	-3.89609	0.978629	0.00360784	0.0568843
UROS	0.580225	3.9554	0.0026219	0.0505575
TEAD4	1.23549	2.486	0.00303486	0.0531042
TSPYL2	-1.07761	5.38794	0.00255295	0.0502375
PEX16	0.788682	1.27554	0.00341428	0.0563248
C4orf54	2.46747	1.05581	0.00355237	0.0567973
BAK1	0.673838	3.35146	0.0027695	0.0513813
NLGN2	-1.33796	4.26074	0.00263012	0.0505575
OGN	-1.81818	5.06731	0.00260883	0.0505575
MED9	0.927818	3.50872	0.00276113	0.0513311
TOMM40L	0.611051	3.48795	0.00275986	0.0513311
HSPA4	0.45116	5.84278	0.00261203	0.0505575
PSMC3	0.696234	5.19867	0.00259796	0.0505575
BUD23	0.457359	4.16258	0.00266011	0.050828
IFITM1	1.27886	5.70329	0.00263045	0.0505575
TSR3	0.787684	2.98744	0.0029312	0.0520934
PRICKLE2	-0.768596	5.06735	0.00260466	0.0505575
HASPIN	1.68652	-1.58531	0.00361897	0.0568843
SLC22A17	-1.00096	2.62317	0.00305847	0.0532607
PCSK5	-0.920975	4.28507	0.00266131	0.050828
POLE4	1.09722	1.52908	0.00344516	0.0565548
MTMR8	1.17321	-0.458203	0.00377896	0.0575222
FADS2	-0.979205	5.00224	0.00262583	0.0505575
CSAD	-0.986679	3.28388	0.00287223	0.051734
POU3F1	-2.04999	-3.54035	0.00328666	0.0552909
NLK	0.427958	3.86339	0.00274326	0.0513082
NFIB	-0.675885	8.21648	0.00292246	0.0520934
BRD2	-0.641367	7.30486	0.00282028	0.0516095
CCNP	-2.25849	-3.77619	0.00326492	0.0551204
ICAM5	-1.64148	-1.02827	0.00377795	0.0575222
F8A2	4.14335	-1.26976	0.00378266	0.0575222
F8A3	4.14335	-1.26976	0.00378266	0.0575222
REXO4	0.457007	3.25166	0.00290425	0.0519192
NECAB3	1.09798	3.70315	0.00282292	0.0516095
NFAT5	-0.489906	6.97258	0.00279912	0.0514604
PIGS	0.555245	4.78016	0.00267236	0.0509305
AURKA	0.846314	2.02865	0.0033503	0.0558271
ELK1	0.645266	3.99234	0.00277343	0.0514018
TRIM63	0.897772	6.61886	0.00278733	0.0514374
SDK1	-0.968484	4.3146	0.00274689	0.0513082
LIX1L	-0.611906	5.49588	0.00269932	0.0510706
WRAP73	0.784025	1.29214	0.00362503	0.0568843
NKTR	-0.55379	6.20079	0.00275082	0.0513082
DIPK2A	-0.688436	3.52889	0.00288535	0.051734
CREB3L2	-1.30279	6.77732	0.00282442	0.0516095
CLN5	-0.539162	3.68706	0.00285364	0.051734
RBM3	-0.486345	5.79507	0.00272774	0.0513082
C8orf88	0.830892	1.50214	0.00358147	0.0568754
ATP8B2	-0.810789	5.24998	0.00273112	0.0513082
RPS6KL1	0.812395	1.78616	0.00350251	0.0566604
VASH1	-0.772624	5.3035	0.00273965	0.0513082
TRIM4	-0.600191	3.05949	0.0030565	0.0532607
NFASC	-1.46081	5.89577	0.00278951	0.0514374
TMEM98	-0.58084	3.77148	0.00287939	0.051734
AGO3	-0.574676	6.1059	0.00279926	0.0514604
COX17	0.973528	3.41855	0.00298791	0.0526888
NEK11	-0.755618	0.779013	0.00386007	0.0577102
KIAA1671	-1.0359	5.83945	0.00278918	0.0514374
OR9Q2	1.589	-4.94661	0.00319259	0.0546532
AMOTL1	-1.18661	6.48711	0.00284856	0.051734
NAXE	0.829547	5.06825	0.0027643	0.0513374
PCSK2	-2.12344	1.18398	0.00381802	0.0576192
GNA14	-0.827662	2.04707	0.00345313	0.0565548
MRM3	0.898172	1.8122	0.00354573	0.0567411
KCNJ8	1.01672	4.37846	0.00281935	0.0516095
C5orf58	2.35543	-3.58989	0.00349724	0.0566604
ELP5	0.755115	3.6127	0.00294584	0.0520997
HP	4.07596	-1.49812	0.00396048	0.0579599
NKX2-5	1.22909	4.68901	0.00280588	0.0515301
OXER1	-0.93449	0.176904	0.00401547	0.0582532
SNX11	0.773851	2.11004	0.00344447	0.0565548
BANF1	0.645055	6.29545	0.00285883	0.051734
NCOA7	-0.991262	4.50829	0.00283241	0.0516516
SHMT2	0.786182	4.41658	0.00283662	0.0516765
DCTPP1	1.00179	3.02083	0.00315414	0.0541824
TMEM164	0.679653	5.87137	0.00282939	0.0516484
ZWINT	1.10522	0.789198	0.00393528	0.0578757
PLAT	-1.43859	4.51155	0.00286641	0.051734
SUSD4	-1.12368	2.03376	0.00353324	0.0566979
TPI1	0.938783	7.47616	0.00301979	0.0529444
ELN	-1.5289	5.09617	0.00284456	0.0517174
RD3	-2.32673	-4.21493	0.0034485	0.0565548
AP1S2	0.617764	4.17441	0.00288527	0.051734
ZNF268	-0.49611	3.90062	0.00294343	0.0520997
RNF167	0.501687	5.56073	0.00284389	0.0517174
NLRP1	-1.32662	4.88403	0.00286616	0.051734
FAM13C	-0.536792	3.1762	0.003133	0.0540405
DLG3	-0.487478	3.9447	0.0029448	0.0520997
CHD2	-0.492951	6.99677	0.00299258	0.0527128
FANCE	1.03255	1.27327	0.00385304	0.0577102
NXN	-0.560353	5.74541	0.00286688	0.051734
ATP6V1E1	0.660249	5.21997	0.00286859	0.051734
ZNF48	0.662458	2.40288	0.00344884	0.0565548
H2BC7	1.31457	2.03825	0.00362369	0.0568843
PFDN1	0.58451	4.27896	0.00293013	0.0520934
GOLGB1	-0.594217	7.47884	0.00308837	0.0535244
CCT5	0.498469	5.36538	0.00287626	0.051734
CNTNAP3B	-0.999023	3.13639	0.00321243	0.0547863
ATPAF2	0.817023	3.73933	0.00305009	0.053217
PRDM6	-1.43573	0.322928	0.00419706	0.0592476
CHCHD1	1.25696	0.640829	0.00414705	0.0589381
NXF1	-0.737442	5.69001	0.00293079	0.0520934
LOC730098	1.38372	0.248716	0.00423883	0.0593599
NME1-NME2	2.55294	-2.58651	0.00396839	0.0579599
ANO3	-1.9753	-2.25712	0.00403089	0.0583837
CYP2E1	-1.50368	-1.15524	0.00422065	0.0593341
HEY1	0.829355	2.53324	0.00346782	0.0566604
GNPAT	0.688402	4.41036	0.00296389	0.0523668
WDHD1	0.776462	1.19799	0.00398346	0.0579741
CKS2	1.63416	0.129423	0.00428489	0.0595454
MCRIP2	1.64047	1.37417	0.00397322	0.0579599
MRPL36	0.984269	2.2235	0.00361447	0.0568843
CAMK2G	-0.57365	3.93383	0.00304531	0.0531847
POLD2	0.922089	5.17501	0.0029459	0.0520997
PSMB10	0.879135	1.96327	0.00372232	0.0571018
IL17D	-1.05853	0.186744	0.00430629	0.0595454
CALHM5	-0.846169	2.61047	0.00348447	0.0566604
MAD2L1BP	1.11704	1.65662	0.00388216	0.0577827
CLN6	0.540422	1.72416	0.00383619	0.0577064
YIF1B	0.567795	3.59334	0.00315844	0.0541824
JPH3	-2.20156	-3.75055	0.0038195	0.0576192
COQ2	1.07398	2.4245	0.00359442	0.0568843
ST8SIA1	-0.960975	2.30058	0.0036436	0.0568843
SLC6A17	2.02477	-2.97392	0.00398122	0.0579741
CIB2	1.56139	1.45415	0.0040149	0.0582532
PCYT1B	-1.74643	0.551792	0.00430688	0.0595454
LACTB2	0.997314	1.50433	0.00397104	0.0579599
DTL	1.11856	0.566492	0.00429403	0.0595454
SFI1	-0.551873	2.58826	0.00352892	0.0566979
PGK1	0.658079	6.39935	0.00309129	0.0535244
MRPL38	0.921734	4.00074	0.00312339	0.0539259
DPYSL4	2.7263	3.16179	0.00353499	0.0566979
GGCX	-0.510356	4.65543	0.00303142	0.0530951
STON2	-1.04251	4.50047	0.00306828	0.0533804
FCRL6	-2.54515	-2.02162	0.00428936	0.0595454
DYSF	0.625015	6.27559	0.00309625	0.0535593
ANP32D	-1.95995	-4.27466	0.0038006	0.0575252
SNX31	2.30318	-2.7417	0.00412081	0.05878
PDZD4	-1.09302	2.64885	0.00358354	0.0568754
PPP1R35	1.43429	0.175433	0.00447311	0.0603604
ENDOU	-1.34109	-1.24731	0.00443467	0.0600648
OTC	-3.82573	-3.09184	0.00411012	0.05878
KNDC1	-1.50737	-0.777696	0.0045208	0.0606435
GSR	0.532241	5.17541	0.00307826	0.0535028
CCDC134	-0.628205	3.65078	0.00326844	0.0551204
GAL3ST4	-1.09968	2.77157	0.00358571	0.0568754
TBR1	-2.23014	-4.75942	0.00379915	0.0575252
PIGM	-0.441799	2.7778	0.00356713	0.0568754
HSDL1	0.801553	3.19002	0.00342998	0.0565324
SLC25A34	0.735163	2.61063	0.00365652	0.0568843
CD320	0.695241	3.4444	0.00335508	0.0558554
IGSF1	-1.46204	0.834039	0.00441258	0.0600112
CTSE	-3.19968	-2.25054	0.00441812	0.0600197
RNFT2	-0.705882	3.03571	0.00350325	0.0566604
LIMA1	-0.88405	5.26798	0.00313901	0.0540928
SF3B5	1.0069	4.16992	0.0032242	0.0548325
UBL7	0.686391	3.80873	0.0032832	0.0552909
MRPL53	1.0154	3.32333	0.003439	0.0565548
CCDC137	0.715671	1.98054	0.00397268	0.0579599
GPM6A	-2.02605	-2.11061	0.00447303	0.0603604
IGSF10	-2.5738	6.72536	0.00331307	0.05541
EVC2	-1.08067	2.68422	0.00369442	0.0570031
RGS22	-1.38418	-0.674632	0.00468458	0.0614073
GCNT4	-2.33479	-2.69844	0.00434221	0.059578
PIGN	-0.733688	6.43213	0.00325094	0.0551204
PDK3	-0.737626	5.18553	0.00315912	0.0541824
PPP1R7	0.577228	4.00304	0.00326663	0.0551204
RBM33	-0.606261	6.49474	0.00326508	0.0551204
DHH	-1.07784	0.300002	0.00462624	0.0612579
ACAA1	0.819549	4.55259	0.00320928	0.0547839
OAZ1	0.705825	6.53896	0.00328768	0.0552909
LHX9	-2.66257	-3.27865	0.0042567	0.0594727
PPTC7	0.869399	5.0992	0.00319935	0.0546658
PHETA1	1.0956	2.41845	0.00386366	0.0577102
HMGCR	0.617771	3.05536	0.00358019	0.0568754
CCDC170	-1.09544	0.538455	0.00461984	0.0612579
TIMM8A	0.965969	1.08543	0.00443435	0.0600648
CCL5	-0.721408	4.35222	0.00325413	0.0551204
NDUFA7	0.967479	4.43763	0.00325593	0.0551204
XPNPEP1	0.641584	4.73024	0.00321829	0.0548073
ZNF396	-0.845397	0.454627	0.00466425	0.0613001
SELENOS	0.627627	2.89227	0.00366732	0.0569186
ITGBL1	-3.39826	0.407027	0.00477232	0.062047
LMOD2	0.928207	9.25859	0.0037478	0.0573473
NBPF19	-0.698592	6.33705	0.00331231	0.05541
PLPP5	-0.628303	2.49993	0.00384538	0.0577102
CEP295NL	-1.71736	1.07053	0.00452067	0.0606435
RPP21	1.06966	2.09245	0.00405468	0.0584806
OR5AS1	-0.809632	3.58373	0.00345117	0.0565548
MDH2	0.539244	7.83486	0.00353211	0.0566979
STRAP	0.595369	5.50875	0.00325877	0.0551204
SRF	0.770253	5.87047	0.00329333	0.0553347
MRPS15	0.983118	4.59414	0.00329834	0.0553675
CCDC81	-1.10892	-0.475379	0.00487997	0.0625952
CFAP69	-0.701804	0.795997	0.00464388	0.0613001
SLC30A3	0.800106	2.02561	0.00413091	0.0587848
BLVRB	1.00564	4.26206	0.00335851	0.0558613
CFAP44	-0.898186	3.1916	0.00363618	0.0568843
EBNA1BP2	0.622714	3.62354	0.00348587	0.0566604
ELAPOR1	-0.92001	2.6978	0.00383798	0.0577064
RAB44	-3.87017	-2.74758	0.00464588	0.0613001
CCDC102B	-0.838971	4.13081	0.00340002	0.0561872
LPP	-0.542516	8.49167	0.00371369	0.0570475
KPNA5	-0.693082	5.26724	0.00330856	0.05541
PIK3C2B	-0.629143	6.25921	0.00338828	0.0561339
DNAJA3	0.692243	4.8828	0.00331926	0.0554625
TAFA5	1.1929	-1.64474	0.004829	0.0622492
ITSN1	-0.785957	5.8063	0.00334604	0.0558073
EPN3	1.10974	2.74247	0.00387659	0.0577745
CBWD2	0.545101	3.6281	0.00352218	0.0566979
ARHGAP27	0.47216	4.17862	0.00340285	0.0561872
DNALI1	-0.683836	2.17803	0.00412016	0.05878
BFAR	0.577796	4.54217	0.00336218	0.0558713
C7	-0.8972	8.24696	0.00371366	0.0570475
HNMT	-0.627732	2.73054	0.00387751	0.0577745
DNAJB14	-0.427759	3.81686	0.0034917	0.0566604
FAHD1	0.650274	2.96187	0.00379745	0.0575252
DGCR6L	1.08431	3.54112	0.0036151	0.0568843
PODN	-1.14077	5.49169	0.00338241	0.0561339
DHX32	0.948302	4.17439	0.00346976	0.0566604
GPR63	1.49862	0.0677042	0.00503502	0.0630262
HCCS	0.768193	3.96544	0.00351205	0.0566979
RIPOR2	1.09774	2.96401	0.00385916	0.0577102
FXR2	0.713047	5.55859	0.00340268	0.0561872
ACSL4	0.453485	4.94362	0.00339035	0.0561339
SYPL2	0.845872	3.91728	0.00353905	0.0566979
FBXO6	0.750895	2.00279	0.004293	0.0595454
ZNF333	-0.430243	3.52621	0.00363117	0.0568843
INAVA	-0.714251	0.793659	0.00483592	0.0622942
PCDHB5	-0.90122	2.17952	0.00422818	0.0593481
PALM	-0.484534	4.21423	0.00348025	0.0566604
CPEB4	0.748528	7.38522	0.00365118	0.0568843
EFCAB14	-0.543241	6.59646	0.00353991	0.0566979
SAPCD2	1.77543	-1.53986	0.00506043	0.0632136
HMMR	1.31381	-0.616345	0.00515559	0.0637076
SMIM14	-0.657737	3.80739	0.00358857	0.0568754
PEF1	0.685712	3.53492	0.00367348	0.0569193
CACHD1	-0.880278	4.1199	0.00353901	0.0566979
RPP25L	1.1886	1.22928	0.00474159	0.0618031
MACROD1	1.43584	4.47144	0.00352443	0.0566979
KMT2C	-0.563823	8.14185	0.00381321	0.0576192
C9orf40	1.01505	-0.340901	0.00519132	0.0637076
TACO1	0.833824	3.42197	0.00374314	0.0573473
HEXIM1	-0.804288	4.53906	0.00349326	0.0566604
POTEM	-1.44249	-0.358032	0.00522234	0.0637502
DAP3	0.751465	5.23048	0.00346744	0.0566604
ATF7IP	-0.502892	7.33007	0.00370154	0.0570031
RRAGC	0.63588	3.14651	0.00385073	0.0577102
NEXMIF	-1.78024	-1.18028	0.00518857	0.0637076
C11orf87	-1.6208	-2.15949	0.00502093	0.0629925
PUS7L	-0.445013	3.42426	0.00374717	0.0573473
HSD11B1L	0.938342	0.799416	0.00495985	0.062699
PSMD4	0.576806	5.08764	0.00347555	0.0566604
EXO1	1.57557	-1.215	0.00520108	0.0637076
DDX54	0.506806	4.85587	0.00348367	0.0566604
MRPL4	0.825923	3.76294	0.00367595	0.0569193
PDZK1IP1	2.28365	-5.1017	0.00440454	0.0600112
MPV17L2	0.879036	2.9496	0.00397611	0.0579599
LAGE3	1.41273	-0.715973	0.00527789	0.0639935
VGLL4	-0.634129	5.33296	0.00350183	0.0566604
TCF7L2	-1.21492	5.55737	0.00353504	0.0566979
HDHD3	0.792704	2.42288	0.00423346	0.0593599
MAD2L2	1.05311	2.33248	0.00430058	0.0595454
MTX1	0.653507	2.19227	0.00436215	0.0597595
CCNQ	1.02023	1.59463	0.00468931	0.0614073
ABHD17C	0.893322	-0.239444	0.00534166	0.0642377
NRBP2	-0.946859	4.60398	0.00357862	0.0568754
FRS2	-0.471876	4.53594	0.00357091	0.0568754
MR1	-0.957829	3.28025	0.00390428	0.0577972
CRABP2	-2.07379	2.40612	0.00440343	0.0600112
EMCN	-0.530493	4.45579	0.00358805	0.0568754
CHD3	-1.09961	5.72862	0.00358495	0.0568754
AK1	0.870098	6.73416	0.00370281	0.0570031
VDAC1	0.714087	7.12785	0.00378456	0.0575222
AKNA	-1.01496	4.58637	0.00361607	0.0568843
PITRM1	0.411705	5.88839	0.0036128	0.0568843
LAMA3	-1.06338	4.09168	0.00370068	0.0570031
DOHH	0.690694	1.42271	0.00482529	0.0622455
ZNF841	-0.461328	4.28525	0.00364754	0.0568843
CACNG8	-0.900174	1.1862	0.00496171	0.062699
PHYH	0.992663	4.43664	0.00365041	0.0568843
PCDH19	-0.783721	2.2743	0.00440971	0.0600112
AFF3	-1.17822	4.72098	0.00363121	0.0568843
INTS5	0.720607	2.47766	0.00432092	0.0595454
CHODL	-2.14322	0.75642	0.00525798	0.0638894
TECTA	-1.00519	1.95503	0.00461335	0.0612579
PCMT1	0.685057	4.26322	0.00368559	0.0570031
SLC6A7	1.13626	-1.27387	0.00543122	0.0644657
HSD17B4	0.498687	5.85069	0.00366116	0.0568843
SLFN5	-0.651655	5.62521	0.00364744	0.0568843
DNAJC4	1.01115	3.58372	0.00390154	0.0577972
SH3D21	-1.00663	2.14515	0.00455365	0.0609446
PHC3	-0.545361	7.13107	0.00386072	0.0577102
DYNC2I2	1.02806	2.95475	0.00415809	0.0590488
TIMM50	0.494658	4.75586	0.00365878	0.0568843
MORC4	-0.696243	5.63103	0.00366964	0.0569186
THEM5	-2.10895	-4.15018	0.0049205	0.0626286
CYTH3	-0.411273	5.51831	0.00366115	0.0568843
IL2RB	-1.10247	0.440295	0.00538269	0.064362
IRF1	-1.32769	5.65302	0.00370196	0.0570031
CIAO3	0.638324	2.82535	0.00421791	0.0593341
SLC22A3	-1.11434	0.466457	0.00538907	0.0643861
RASL10A	1.23298	-1.34599	0.0055175	0.0647799
ZNF416	0.795817	1.30635	0.00501882	0.0629925
RNF113A	0.568605	2.05532	0.00462563	0.0612579
TRMT10C	0.886144	2.49298	0.00441419	0.0600112
RCVRN	-1.88757	-0.421268	0.00560196	0.0651868
FABP4	1.59947	3.06058	0.00421681	0.0593341
GNB4	-0.532138	4.75467	0.00370333	0.0570031
NIPSNAP3A	1.38087	1.70821	0.00488378	0.0626
CBX5	-0.578578	6.85222	0.00387072	0.0577682
INPP5B	-0.437584	4.34909	0.00375186	0.0573611
MBLAC1	1.19338	-0.895356	0.00563594	0.0651914
RAPGEF5	-0.775295	4.89212	0.00371564	0.0570475
SALL2	-0.671058	3.73296	0.00391701	0.0578638
TWF2	1.06096	3.9259	0.00389124	0.0577972
PAM16	1.38314	2.65546	0.00442657	0.0600648
DDX49	0.527178	3.67052	0.00394957	0.0579474
DIABLO	0.510476	3.77211	0.00392424	0.0578638
HAVCR1	1.60765	-2.80667	0.00536842	0.064362
ECHDC3	1.127	3.62798	0.00402507	0.0583459
MAML2	-0.831317	5.75229	0.00379091	0.0575252
GET3	0.792875	4.79498	0.00377566	0.0575222
POU2AF1	-0.904889	3.90734	0.00392675	0.0578638
ATP5MC1	1.13479	4.44209	0.00383164	0.0577064
ZNF135	-0.71995	3.34383	0.00410687	0.05878
MAF1	0.815833	5.88152	0.0038127	0.0576192
LUC7L2	-0.517967	5.03792	0.00376624	0.0575222
PSMB6	0.611975	4.79841	0.00379934	0.0575252
RENBP	1.06977	1.8637	0.00491416	0.0626286
ALLC	2.12086	-4.24379	0.00515626	0.0637076
SSR3	0.759269	6.52038	0.0039281	0.0578638
DNPH1	1.16145	1.67211	0.00503132	0.0630234
P2RY13	-1.36142	1.38549	0.00519742	0.0637076
NOTCH2NLA	-0.6114	3.91525	0.00395292	0.0579474
PPEF2	-0.854236	1.36712	0.00518902	0.0637076
CA11	-0.738158	1.89481	0.004907	0.0626286
IFRD2	0.481334	3.41702	0.00413303	0.0587848
SP5	-2.33083	-5.08081	0.00499337	0.062895
ALKBH1	0.6572	2.43247	0.00461424	0.0612579
FAM126A	-0.419261	5.41133	0.00382674	0.0576806
SPTLC3	-0.579603	1.90797	0.0049133	0.0626286
APBB2	-0.778397	6.08546	0.00390449	0.0577972
CXADR	0.655054	4.78835	0.00385074	0.0577102
PSMD9	0.506355	3.12332	0.00427431	0.0595454
KIAA0895	0.908137	1.54968	0.00514392	0.0637076
DCLK2	1.02881	4.27593	0.00394082	0.0579103
ASH1L	-0.465119	7.77727	0.00420145	0.0592476
CDC14A	-0.492492	3.06581	0.00431544	0.0595454
SFXN3	-0.905423	4.15502	0.00396627	0.0579599
INPP4B	1.14471	6.06773	0.0039321	0.0578757
EEF1A2	0.792944	8.46192	0.00436277	0.0597595
MCAT	0.741872	1.72208	0.00508913	0.0633542
MYRIP	-0.982434	4.91088	0.00390231	0.0577972
SMIM38	-1.35995	0.0728336	0.00587541	0.0664986
PLXNA3	-0.950803	5.19558	0.00389668	0.0577972
MGAT4B	0.489383	4.50418	0.00392469	0.0578638
ABCC4	0.956282	2.58811	0.00462731	0.0612579
APP	-0.623762	8.51785	0.00438449	0.0598762
PSMB2	0.436679	5.05211	0.00388442	0.0577827
NAPRT	1.23084	2.09178	0.0049268	0.0626649
SPCS2	0.474694	3.86501	0.00405704	0.0584806
LOC100132202	2.73245	-4.63872	0.00523303	0.0637502
CDT1	0.865389	0.483911	0.0057503	0.065833
BTD	-0.50156	4.45554	0.00394995	0.0579474
ZNRF2	0.685877	2.83624	0.00449884	0.0606004
NBPF11	-0.512873	3.92878	0.00406274	0.0584806
PCDHB3	-1.13168	0.542865	0.00576049	0.065833
PRMT5	0.502425	4.80435	0.00392461	0.0578638
GTF3C6	0.490916	3.27635	0.00429547	0.0595454
ENDOD1	-0.848794	4.26654	0.00400859	0.0582464
RGS14	0.595321	1.33163	0.00536381	0.064362
ZNHIT1	0.862535	4.13629	0.00404291	0.0584644
LENG8	-1.18373	7.14464	0.00417049	0.0591401
CYP4F22	-1.49407	-5.22618	0.00512462	0.0636373
PRKCG	-2.30709	-3.69535	0.00553257	0.0648729
RPF1	0.642877	3.83476	0.00411924	0.05878
LRRN1	-1.79667	0.712414	0.00576306	0.065833
RHOBTB2	0.687954	6.05076	0.0040063	0.0582464
NOTCH2	-0.778282	7.07964	0.00417103	0.0591401
KIRREL3	-1.44776	-0.575388	0.00607626	0.0674179
TTC39B	-0.848158	3.69954	0.00419308	0.0592476
RIMBP2	-2.63967	-1.95445	0.00599215	0.0670255
AKR1C2	-0.736602	2.50799	0.00473932	0.0618031
SLC25A18	1.96266	-1.95395	0.00597854	0.0670255
SDF2L1	1.41651	0.182885	0.00598544	0.0670255
SH3YL1	-0.619399	2.69	0.00464199	0.0613001
GOT1	0.739427	6.98413	0.0041825	0.0592103
CSRP1	-0.873947	6.0451	0.00404076	0.0584644
STOML2	0.952006	4.31392	0.00406334	0.0584806
ARMCX1	0.577391	4.07058	0.00410143	0.05878
MIIP	0.709536	1.97124	0.00508741	0.0633542
RXYLT1	0.770238	2.08328	0.00502708	0.0630137
ATP2C2	-2.02465	-5.23479	0.00525875	0.0638894
ARHGEF5	-1.37876	3.9566	0.00420097	0.0592476
CYP4X1	-0.921365	0.685386	0.00583218	0.0662476
SH3BGR	0.996538	4.49387	0.00407579	0.0585669
MTAP	-0.52263	4.11275	0.00412654	0.0587846
ZFHX2	-1.32831	1.20595	0.00562309	0.0651914
UQCRQ	1.49736	4.50376	0.00412298	0.05878
NPIPB15	-1.05303	4.36818	0.00411255	0.05878
SLC20A2	0.654947	5.92489	0.00408247	0.0586166
CSRP3	1.13826	8.33443	0.0045176	0.0606435
NIP7	0.709401	1.49216	0.00544148	0.0645128
CASP10	-0.503413	3.91843	0.00420032	0.0592476
KCMF1	0.397065	4.83616	0.00405234	0.0584806
NUAK1	0.567819	5.84041	0.00409189	0.0587053
TMEM147	1.02876	2.90727	0.00466122	0.0613001
PDK1	0.88742	5.14849	0.00406678	0.0584837
MRNIP	-0.594609	5.03028	0.00406084	0.0584806
SLC6A16	-1.66758	0.283821	0.0061254	0.0676738
THAP8	0.792098	1.07309	0.00571882	0.0656846
CFL2	0.717277	6.49898	0.0042061	0.0592671
SYTL4	-0.932702	2.46924	0.00491549	0.0626286
MRPS24	1.12282	3.98586	0.00425362	0.0594727
DUOX2	-2.27347	-1.39842	0.00629517	0.0686309
THAP10	0.814333	0.177215	0.00616792	0.0679781
PCDH11Y	-0.945806	2.08831	0.00517423	0.0637076
ADPRS	0.944479	1.71832	0.00540232	0.0643861
PCDHB6	-1.29832	-0.768814	0.00636023	0.0690089
TOR4A	0.509338	3.58019	0.00438297	0.0598762
CPT1C	-0.842375	1.77633	0.00537817	0.064362
RFXANK	0.719668	3.13538	0.0046028	0.0612579
LYPLA1	0.793494	3.86863	0.00431959	0.0595454
BID	0.951522	1.1848	0.00577072	0.0658725
GRIK4	-3.26099	-1.83771	0.00635339	0.0690089
ZNF391	-1.13153	0.44615	0.00615388	0.0678645
FAM111A	-0.704017	4.23416	0.00422796	0.0593481
C10orf67	1.88496	-2.26174	0.00623471	0.0682482
TNFSF12	-0.451593	3.82329	0.00432702	0.0595492
XIRP1	1.27082	9.26649	0.00484361	0.0622971
PPP1R10	-0.598348	6.23513	0.00423793	0.0593599
AFAP1	-1.25476	5.15233	0.00417867	0.0592022
B3GNT8	1.12562	1.55466	0.00560109	0.0651868
NUBP1	0.522761	4.17674	0.00427659	0.0595454
IL1RAPL2	-2.83104	-1.90896	0.00641433	0.0691826
RAB23	-0.909868	3.02111	0.00474789	0.0618179
FOXP1	-0.701162	6.48121	0.00433431	0.0595492
DPP4	1.28324	2.15706	0.00529815	0.0640091
ITGB3BP	0.836022	1.11807	0.00590134	0.0666167
MRPS12	1.42518	1.85	0.0055051	0.0647598
MRPL15	0.954057	4.44957	0.0042794	0.0595454
MRM2	0.457435	2.45464	0.00507682	0.0633542
MTMR7	1.93163	-3.40134	0.00614055	0.0677586
DDN	1.80185	-1.17998	0.00656211	0.0698229
RBM6	-0.575175	6.32436	0.00434296	0.059578
MYG1	0.874941	2.74804	0.00494947	0.062699
S100A8	4.12814	-2.01843	0.00652799	0.0696071
KIF1C	0.457916	8.31547	0.00474335	0.0618031
TWSG1	-0.680912	3.40297	0.00461226	0.0612579
TVP23C	-0.666294	3.41159	0.00461409	0.0612579
MECOM	-0.530488	5.02358	0.00425497	0.0594727
FOXC2	-1.38387	2.99605	0.00489329	0.0626286
NFATC3	-0.359454	5.5977	0.00428342	0.0595454
ADAM19	0.676965	5.9381	0.004329	0.0595492
GPR173	-0.970125	2.21942	0.00534395	0.0642377
ELAC2	0.450928	5.22331	0.00428972	0.0595454
RBP1	-0.634564	2.90744	0.00491332	0.0626286
PYGB	0.596318	7.57343	0.00465207	0.0613001
NEU3	0.515112	4.32005	0.00437932	0.0598762
TPD52L2	0.591761	4.94467	0.00430842	0.0595454
TNFAIP1	0.591402	5.677	0.00433266	0.0595492
CTDNEP1	0.386008	5.24904	0.00431432	0.0595454
NACC1	0.57862	4.17833	0.00443089	0.0600648
TMEM130	-1.87875	1.42058	0.0059996	0.0670255
EIF4EBP1	0.92582	2.83277	0.00502192	0.0629925
GALNT18	0.579034	4.2006	0.00444684	0.0601399
CRYAB	0.527924	9.93814	0.00524296	0.0638256
GATAD1	-0.45841	4.62772	0.00437486	0.0598762
MRPL14	0.981825	2.60829	0.00517891	0.0637076
SOX6	-0.860919	8.74221	0.00496745	0.062699
CCDC146	-0.886551	3.43743	0.00472993	0.0618031
UVSSA	-0.922939	3.62336	0.00465692	0.0613001
SFXN2	-0.838618	2.62295	0.00517403	0.0637076
SHANK1	-1.48271	0.628047	0.00646686	0.0693675
JMJD1C	-0.515888	7.87127	0.0047909	0.0621551
LRTOMT	-0.728236	2.24358	0.00542203	0.0644657
TFPT	0.666403	3.01532	0.00494496	0.062699
RAB7B	-1.08366	2.14077	0.0055169	0.0647799
KATNB1	0.528982	2.15509	0.00547678	0.0647598
FGFR3	-0.683964	1.52695	0.00590378	0.0666167
CEP164	-0.988712	4.0117	0.00455667	0.0609446
MRPS26	0.819345	3.12052	0.00490956	0.0626286
HAGHL	1.18987	0.50592	0.00655598	0.0697985
PCF11	-0.555576	5.87416	0.00444534	0.0601399
TMEM212	-0.842694	4.43938	0.00446952	0.0603604
TBC1D5	-0.49414	5.36145	0.00440918	0.0600112
C5AR2	-0.869785	4.34151	0.00450091	0.0606004
FCRL3	-1.6501	-2.97573	0.00660291	0.07005
PALMD	0.553204	6.82072	0.00462507	0.0612579
ATXN7L1	-0.828426	3.93278	0.00460858	0.0612579
TULP3	-1.04512	4.41321	0.00450766	0.0606435
KLF5	1.43281	3.52075	0.00484043	0.0622971
TP73	1.53167	-3.0239	0.00666377	0.0702896
COL6A2	-1.00666	8.26881	0.00499049	0.062895
RAB36	-1.11317	1.67337	0.00595309	0.0669096
STK39	0.714479	5.01068	0.00448868	0.0605256
LUM	-1.26141	5.60311	0.00453311	0.0607638
PAX7	-2.26873	-4.06841	0.00649276	0.0694062
PLEK2	2.40697	-1.71821	0.00703513	0.0724159
OCA2	-2.76895	-2.77299	0.00680878	0.0710176
LOC400499	1.37903	0.0150729	0.00695611	0.0718679
NKIRAS2	0.452303	5.17579	0.00451441	0.0606435
MYRFL	2.62422	0.0719324	0.00704011	0.0724159
SHLD2	-0.39183	3.85828	0.00472308	0.0617978
MAN2B2	-0.65865	5.20625	0.00454605	0.0608923
GSTO1	1.05961	2.80852	0.00530031	0.0640091
SLC39A10	-0.520922	3.66701	0.00482486	0.0622455
NR1H2	0.514337	4.88826	0.00456994	0.0610771
UNC79	1.19414	-0.702402	0.00720751	0.0732569
ARHGEF10	-0.568224	5.86586	0.00461816	0.0612579
C3orf52	1.06365	1.07844	0.00651257	0.0694993
DUOX1	-2.6594	-0.68234	0.00723812	0.0734036
CISD3	0.628596	4.4002	0.00466355	0.0613001
TMED1	0.922466	2.47855	0.00557532	0.0651219
ENDOG	1.32761	2.41057	0.00567479	0.065498
HIGD2A	0.792386	5.10101	0.00462672	0.0612579
DENND6B	-0.761564	2.7866	0.00537427	0.064362
COX6A2	0.891064	7.52487	0.00500155	0.0629544
HADHB	1.1728	8.04942	0.00512588	0.0636373
PPIG	-0.449589	4.86044	0.00463315	0.0612905
SEPTIN11	-0.843803	5.82381	0.00468136	0.0614073
WDR27	-0.79964	2.59816	0.00552489	0.0648246
MED30	1.41324	-0.436432	0.00731824	0.0738451
ERICH5	3.07127	0.528537	0.00713531	0.0728536
GPAT3	1.01192	5.06574	0.00467324	0.0613738
LRRC2	1.42486	6.22343	0.00478135	0.06212
CLEC11A	-0.764193	2.61234	0.0055378	0.0648923
CPSF3	0.484038	3.34401	0.00508821	0.0633542
TUBGCP2	0.427337	5.11338	0.00466181	0.0613001
BRD3OS	-0.483867	3.1043	0.00522068	0.0637502
ZNF660	-0.701259	2.58561	0.00555984	0.0650596
C1orf43	0.718955	5.44035	0.00468794	0.0614073
GADD45GIP1	0.728759	4.22111	0.00479039	0.0621551
PBK	1.45261	-2.68869	0.00718454	0.0731873
UBE2S	0.845293	2.89113	0.00540086	0.0643861
PER3	-1.22918	6.41493	0.00485146	0.0623175
MYADML2	2.13963	0.364044	0.00719947	0.0732569
METTL17	0.640343	3.51504	0.00505838	0.0632136
CDC42EP3	0.54019	6.57889	0.00487806	0.0625952
HIGD1A	0.947775	5.2205	0.00472593	0.0617978
YIPF1	0.625396	2.32363	0.00579093	0.0660268
CER1	-2.556	-4.34115	0.00684355	0.071191
ZNF804B	-3.78123	-1.8247	0.0074515	0.0740664
ICAM2	0.802066	3.16753	0.00526426	0.0639136
CASP3	0.543338	2.17462	0.00590502	0.0666167
GRIN2A	-3.13562	0.171002	0.00739999	0.0739498
AEBP2	-0.84298	6.83399	0.00496031	0.062699
FCN3	2.95978	0.140917	0.00740349	0.0739498
KLK1	2.01669	-3.01312	0.00719859	0.0732569
PSME4	0.481121	6.20921	0.00484643	0.0622971
EGLN1	0.49676	5.35188	0.00474215	0.0618031
PNMA8C	-0.715441	1.00242	0.00678856	0.0709151
GOLGA8A	-1.11997	5.75165	0.00480874	0.0622021
INVS	-0.95026	5.12617	0.0047712	0.062047
TRIM73	-0.644733	1.6022	0.00638618	0.0690974
INHBE	1.24899	-1.65939	0.00751659	0.0742785
CCNL2	-0.514712	4.59158	0.00480369	0.0622021
MTMR11	-1.25842	1.94644	0.00619308	0.0680489
LSM3	0.725796	4.11024	0.00491746	0.0626286
CATSPERG	-1.09653	-0.394125	0.00754309	0.0743784
SUSD1	-0.93	3.58086	0.00514449	0.0637076
HSPD1	0.501318	5.59341	0.00481587	0.0622124
PKD2	-0.795707	4.98041	0.00481164	0.0622021
RUFY3	-0.574335	4.96126	0.00480453	0.0622021
MRPS5	0.555123	4.95095	0.00480757	0.0622021
SHC4	-0.90269	1.65864	0.00642164	0.0692015
VCAN	-1.8001	8.32343	0.00543396	0.0644657
QRFPR	1.36192	0.202305	0.00743703	0.0740664
GPSM1	-0.666059	3.75477	0.00510522	0.0634676
ZNF154	-0.679307	4.43245	0.0049162	0.0626286
NFS1	0.469252	4.14307	0.00498421	0.0628668
TESK2	-0.793312	1.66584	0.00648867	0.0694062
HYAL2	0.75152	4.4119	0.00494624	0.062699
COA3	0.874152	3.58771	0.00523325	0.0637502
CNTFR	-1.80644	0.766553	0.00726604	0.0735875
SOX18	0.712306	4.1733	0.00501797	0.0629925
MRPL58	1.19842	2.77441	0.00574803	0.065833
SNTB1	-0.745105	3.28882	0.00539933	0.0643861
CSGALNACT1	-0.755029	4.79515	0.00493246	0.0626929
COA6	1.20789	0.558662	0.00739017	0.0739405
CCDC82	-0.558733	4.71894	0.00494808	0.062699
FSCN2	-1.26574	-1.87651	0.00780175	0.075322
CBY1	0.592734	3.54086	0.00528607	0.0639974
TNRC6C	-0.787485	6.18683	0.005053	0.0632077
NPIPA3	3.71514	-1.81608	0.00789032	0.0758144
PHF19	-0.639051	3.79937	0.00520521	0.0637076
MRPL57	0.668457	3.93118	0.00516144	0.0637076
USP5	0.497312	4.87194	0.00496328	0.062699
TMEM266	1.33878	-1.02737	0.0079445	0.0760253
BICRAL	-0.548276	5.34152	0.00496407	0.062699
CLIP3	-1.42307	4.02969	0.00520282	0.0637076
UQCRH	0.908353	6.18028	0.00508281	0.0633542
NTMT1	0.925358	2.67172	0.0058956	0.0666167
GRIK3	-2.12735	0.733799	0.0074772	0.0741312
CYSLTR2	-1.15637	3.72362	0.00531345	0.064125
MEST	-0.905071	2.30668	0.00619049	0.0680489
SSTR2	-0.765246	2.58355	0.00597022	0.0670255
DHRS4	0.534802	2.98318	0.00567964	0.065498
DDB1	0.423185	6.95642	0.00527569	0.0639935
TRIB3	1.04281	-0.0789345	0.00785189	0.0756573
SKIL	-0.40166	5.12213	0.00500852	0.0629925
SPRN	-1.2647	-1.83983	0.00798261	0.0762694
TRIM27	0.383139	4.12269	0.00516567	0.0637076
RPS6KA6	-0.747425	0.457862	0.00762537	0.0747818
ROR1	0.640998	5.83862	0.00510319	0.0634676
IL31RA	1.67441	-2.70104	0.00789324	0.0758144
SRCIN1	-1.3286	1.08699	0.00726886	0.0735875
RAB9B	0.706384	3.48151	0.00548221	0.0647598
SCAND1	0.894377	3.14436	0.00568895	0.0655221
TTC28	-0.65927	6.08239	0.00517985	0.0637076
GRK6	0.542022	3.36269	0.00556063	0.0650596
RORA	-0.71219	7.48111	0.00551401	0.0647799
TIMM23	0.742264	4.85664	0.00513085	0.0636555
CDK2AP2	0.893341	4.28369	0.00523321	0.0637502
AMER1	-0.539959	4.43143	0.00518098	0.0637076
BCS1L	0.679359	3.62059	0.00545942	0.0646832
STRN	0.639836	6.92115	0.00540598	0.0643861
GABPB2	-0.736976	5.16752	0.00514706	0.0637076
CTNND2	0.651011	4.38233	0.00523015	0.0637502
LRPAP1	0.485754	6.32085	0.00528563	0.0639974
HAX1	0.875826	5.91921	0.0052233	0.0637502
SLC35E3	-0.733927	5.22617	0.00515863	0.0637076
STX11	0.935164	2.75884	0.0060439	0.0672644
LSM10	0.763431	2.67995	0.00610759	0.0675592
RDM1	-1.96735	-4.39281	0.00774018	0.0749014
DNAAF2	0.695263	1.49092	0.00706504	0.0725038
OR10K1	-0.776564	3.69542	0.00550006	0.0647598
PGAP6	0.704124	4.07509	0.00535237	0.0642957
TMEM11	0.632934	4.28571	0.00529259	0.0640008
ZNF616	-0.555328	3.54009	0.00556841	0.065083
TCAP	0.807975	8.83514	0.00597679	0.0670255
IGLV2-14	2.90672	-2.81813	0.00819535	0.0769589
RNF10	0.38278	6.57596	0.005403	0.0643861
PPP4C	0.551687	3.73181	0.00550357	0.0647598
UTP14A	0.481087	3.33915	0.00569849	0.0655501
PLA2G4D	-1.608	-2.15472	0.00833269	0.0775456
VANGL2	-0.584544	3.50776	0.00563395	0.0651914
SNAPIN	0.746164	3.6101	0.00559752	0.0651868
FN3K	0.663221	4.88421	0.00524839	0.063849
EYA4	2.55892	1.95395	0.0070541	0.0724867
CTU1	0.846847	0.317518	0.00803465	0.0762908
MRPS16	0.60909	4.40057	0.00533106	0.0642095
APOBEC2	0.90011	5.45445	0.00528878	0.0639974
PDLIM3	-1.01792	6.29839	0.00541157	0.0644105
LITAFD	-0.901026	0.864152	0.00771009	0.0747818
ZDHHC23	0.883593	0.143492	0.00819204	0.0769589
ZNF524	0.920848	1.19474	0.00745846	0.0740664
TCF7L1	-0.956162	4.6554	0.00532729	0.0642067
KCNK4	-1.7587	-4.72712	0.00785906	0.0756862
SRC	-0.630442	3.38677	0.00575659	0.065833
COX7A2	1.35598	4.63448	0.00537949	0.064362
TSEN34	0.90019	2.04058	0.00677475	0.070845
ZNF300	-0.839256	1.73519	0.00704105	0.0724159
GEMIN5	0.388535	4.58462	0.005344	0.0642377
HMBOX1	-0.464186	5.28504	0.0053234	0.0642024
PLA1A	1.10513	0.326533	0.00820035	0.0769589
UBE2D1	0.791814	3.30311	0.00587016	0.0664986
PRELP	-1.76382	7.18731	0.00569877	0.0655501
ACOT8	0.564428	2.99749	0.00605413	0.0673071
PSMA6	1.00932	4.9111	0.00537333	0.064362
ABLIM2	0.535238	3.65134	0.00567938	0.065498
KAT6B	-0.478797	6.84579	0.0056191	0.0651914
ZNF621	-0.724506	4.46049	0.00543168	0.0644657
GP1BB	0.785044	2.90535	0.00617768	0.0680444
ABCF2-H2BK1	0.489311	2.99767	0.00609151	0.067525
MRPS28	1.21064	2.82349	0.00629481	0.0686309
PSENEN	0.692112	1.226	0.00757572	0.074498
L1CAM	-1.13235	2.79314	0.00631312	0.0687854
MYPN	0.627001	7.84791	0.00590896	0.0666197
KNSTRN	0.710825	1.43676	0.00741412	0.0739498
KMT2A	-0.714079	7.66361	0.0058667	0.0664986
GPR153	-0.731899	3.49072	0.00582281	0.0661829
ISG20	1.16597	1.19437	0.00769885	0.0747818
NYNRIN	-0.822422	5.28154	0.00542666	0.0644657
NIPSNAP1	0.701113	3.32106	0.0059453	0.0668635
SPARC	-1.05089	10.1258	0.00664383	0.0702509
RBM42	0.528542	4.1776	0.00556282	0.0650596
MBOAT2	0.721658	3.59935	0.00581407	0.0661829
SMG6	-0.61043	5.85202	0.00549384	0.0647598
BCKDHA	0.798108	5.78693	0.00550348	0.0647598
FZD10	-1.58304	-1.21346	0.00890389	0.0801807
L2HGDH	-0.76436	5.61064	0.00549429	0.0647598
CCDC192	1.71641	-3.95339	0.00844639	0.0780324
LONP1	0.605631	5.47332	0.00548509	0.0647598
NDUFA2	1.21988	3.10053	0.00621167	0.0681708
INMT	-0.590232	5.58639	0.00550304	0.0647598
JAM3	-0.67969	4.83045	0.00549989	0.0647598
MRPL10	0.538787	4.15554	0.00563046	0.0651914
HAUS5	-0.407776	3.11079	0.00613987	0.0677586
OR10G4	-1.2908	-2.50286	0.00881522	0.0797365
TPPP	-0.76905	4.29366	0.0056387	0.0651914
BRI3	0.87958	4.11879	0.0057022	0.0655501
MBNL3	-0.734571	2.85603	0.00638741	0.0690974
MICAL2	-0.466153	6.58877	0.00574455	0.065833
PGLYRP3	1.72014	0.365599	0.00857259	0.0786736
CDH6	-0.800643	3.70611	0.00587625	0.0664986
NBPF12	-0.805724	4.45097	0.00562691	0.0651914
SPIN4	-0.649515	1.48916	0.00759129	0.0745704
C8orf48	0.849388	-0.0176693	0.00876477	0.0796009
KIFBP	0.516301	4.59922	0.00560602	0.0651868
PRR23C	-0.890928	-1.10486	0.00910906	0.0809197
OGDH	0.503386	8.72951	0.00637569	0.0690855
ADGRL1	-0.571044	4.67909	0.00560186	0.0651868
GFUS	0.761681	2.92013	0.00640534	0.0691826
ATP6V1F	0.81981	4.88292	0.00560428	0.0651868
YWHAQ	0.516149	6.36354	0.00574819	0.065833
TREX1	0.942413	1.62053	0.00755947	0.074498
ENO3	1.29226	7.26581	0.00598899	0.0670255
TTI2	0.478654	2.46834	0.00677386	0.070845
THAP4	0.708346	5.03158	0.00560891	0.0651868
CAMK2A	0.77281	3.52849	0.00603903	0.0672644
DMTF1	-0.498771	5.02475	0.00561169	0.0651868
ZER1	0.473598	4.99906	0.00561317	0.0651868
RPAP2	-0.665683	6.23342	0.00575948	0.065833
TUG1	-0.650184	5.81843	0.00568405	0.0655072
HECTD2	-0.505516	2.7499	0.00657711	0.0699415
CD79B	0.928097	0.0285826	0.00888384	0.0801029
ARIH2	0.468844	6.40133	0.0057996	0.0660841
RITA1	0.662939	2.64641	0.00668037	0.0703513
GNB5	-0.676482	2.97001	0.00643374	0.0692441
SERTM1	2.58913	-3.9639	0.00879956	0.0796725
CAMKK2	-0.465639	4.89421	0.00565305	0.0653158
CMC4	0.764775	2.32155	0.00699726	0.0722109
MYO5C	-0.740554	3.05671	0.00639795	0.0691702
KLHL33	-0.891873	3.07151	0.0064139	0.0691826
ZNF626	-0.572987	2.02449	0.00726979	0.0735875
NFATC2	-1.09926	4.90491	0.00572113	0.0656846
SLC1A7	-2.84676	-2.4297	0.0092384	0.081131
H2AL3	1.90408	-5.09948	0.00854986	0.0786583
ATP9B	-0.656527	6.53251	0.00589228	0.0666167
PAFAH1B3	1.14162	-0.0341749	0.00904016	0.0807923
CNOT11	0.626549	4.47819	0.00577377	0.0658725
MRPL24	0.830167	4.3497	0.00582069	0.0661829
CSNK2A2	0.406384	3.71254	0.0060422	0.0672644
MYLIP	-0.568015	3.83614	0.00599802	0.0670255
CLEC4D	2.52771	-4.7389	0.00874885	0.079572
RBM25	-0.471121	6.17105	0.00585058	0.066375
SHF	-0.511675	2.24069	0.00715567	0.0729341
ADAD2	1.20872	-2.2547	0.00937163	0.0818622
RIMS3	-0.957324	1.34459	0.00805171	0.0762908
MIDEAS	-0.792645	6.56126	0.00597413	0.0670255
DCHS1	-0.729067	6.37823	0.00593307	0.0668086
TUSC2	0.727148	2.98767	0.00658508	0.0699853
CARF	-0.522132	3.56194	0.00619152	0.0680489
ZNF367	0.808576	2.09121	0.00737336	0.0739405
MYRF	-2.59114	0.939601	0.00869156	0.0792494
VSTM1	1.81849	-5.33387	0.00870143	0.0792769
C5orf47	1.91596	-2.95061	0.00933232	0.0816881
HSPB2	0.821207	4.91362	0.00582284	0.0661829
ARHGDIG	-2.26369	-1.64399	0.00958353	0.0829555
BRINP1	-2.92908	-1.00002	0.00956475	0.0829555
ATIC	0.580027	4.08419	0.0060003	0.0670255
COL28A1	-1.68773	2.00034	0.00764885	0.0747818
SYT15B	-0.85709	4.90334	0.0058507	0.066375
ANXA4	-0.816691	3.48441	0.00632215	0.0688425
TIMP3	-1.03629	8.80973	0.00672927	0.0707313
C10orf105	-2.32044	-0.730123	0.00960849	0.0829555
RTL5	-0.617062	3.57009	0.00627441	0.068528
VPS25	0.772256	3.32111	0.00644506	0.0692441
UTP4	0.536266	3.64255	0.00623752	0.0682482
PLIN2	1.33659	4.8696	0.00593291	0.0668086
DUS2	0.502216	1.47334	0.00806581	0.0763415
IGFN1	-2.41001	-3.08901	0.0094512	0.082411
SNX12	0.434269	3.94901	0.00610279	0.0675472
RIMKLA	0.783981	4.14112	0.00605515	0.0673071
SHTN1	-1.12031	3.17405	0.00661121	0.070058
ATP6V1B2	0.448084	4.51151	0.0059449	0.0668635
RCBTB2	-0.511624	2.60423	0.00701995	0.0723218
ERV3-1	-0.494731	3.95055	0.00612446	0.0676738
TCP11L1	-0.625893	3.63772	0.00628469	0.068599
APC2	-0.815144	2.41248	0.0072314	0.0734036
CA9	2.41186	-4.45798	0.00921671	0.081131
CDKN2D	1.16313	0.371439	0.00918274	0.081056
PSMD13	0.731901	4.16655	0.00609334	0.067525
LLGL2	1.0291	1.61957	0.00805157	0.0762908
EIF3C	0.867801	7.21475	0.00634563	0.0689741
SNRPB	0.913553	3.14488	0.00667704	0.0703513
ERCC6L	1.29027	-2.72641	0.00967873	0.0832756
ZNF846	-0.973486	4.63891	0.00601655	0.0671657
PPP1R16A	0.848506	3.92139	0.006226	0.0682456
PLEKHM2	0.393164	6.10507	0.00607519	0.0674179
DACT2	-1.7353	0.370772	0.00930971	0.0815689
VPS37A	0.440759	4.32556	0.00607375	0.0674179
GMNN	1.00955	0.682883	0.0089896	0.0805743
VMO1	1.50251	-1.91641	0.0098815	0.083867
CDCA5	1.18942	-0.678631	0.00984943	0.083826
IGF1	-1.333	5.29875	0.00603711	0.0672644
MAPT	1.18883	3.56368	0.0064962	0.0694062
KLHL29	-1.14603	2.05381	0.00774045	0.0749014
RASL11A	-0.872256	1.15413	0.00860485	0.0788522
TK1	1.58276	-0.282116	0.00977264	0.0837069
ACTR1B	0.686358	4.16954	0.00618235	0.0680489
ANKRD36C	-0.512191	5.48094	0.00603528	0.0672644
ZMAT5	0.899351	2.3987	0.00741363	0.0739498
SLITRK1	1.72309	-3.41199	0.00973283	0.0835037
MRPL46	1.30531	2.96828	0.00697909	0.0720643
CCDC110	-2.34762	-1.96808	0.0100364	0.0842509
CAV3	1.39739	3.09066	0.00691718	0.0716695
ZNF789	-0.577563	1.93293	0.00788182	0.0758144
ATL1	-0.550813	1.29024	0.00854204	0.0786583
PRICKLE4	-0.606751	2.62834	0.00722879	0.0734036
MRPS18B	0.837115	5.1224	0.00609918	0.0675472
ZDHHC16	0.51925	3.83025	0.00637871	0.0690855
CD300LB	1.88376	-1.67053	0.0101883	0.0845754
GGTA1	-1.16607	0.896278	0.0090565	0.0807923
PNPLA2	0.568703	6.06154	0.00623401	0.0682482
CMC1	0.973739	1.91061	0.00804436	0.0762908
MUC1	-2.39231	0.246902	0.00978515	0.0837069
PPID	0.47469	3.89803	0.0064068	0.0691826
BRWD3	-0.541943	4.57087	0.00620019	0.0680859
ATP6V0B	0.843957	2.59163	0.00738921	0.0739405
PNMA2	-1.09103	3.32255	0.00681278	0.0710176
MAGED4B	-3.17686	-0.161378	0.0101117	0.0844417
USP13	0.677039	6.92374	0.00650776	0.0694888
GAREM2	-0.808789	1.64943	0.0083545	0.0775781
TMEM120B	-0.694962	4.19597	0.00634368	0.0689741
ITGA7	0.597688	6.58234	0.00643553	0.0692441
TMEM256	1.05479	2.036	0.00801824	0.0762908
LRRC58	-0.585331	4.87942	0.00621656	0.0681832
TEX9	-0.71478	1.72343	0.00830995	0.0774018
FGFR4	-1.8201	-1.42356	0.010387	0.0853658
TAS2R1	-1.7752	-5.36113	0.00957028	0.0829555
NAA20	0.55018	3.33527	0.00682201	0.0710483
CERS1	-1.15994	0.183089	0.00984905	0.083826
SPTSSB	-2.06007	-3.79943	0.0100545	0.0842509
COX10	0.602229	4.80982	0.00625546	0.068386
MPHOSPH8	-0.525941	5.52282	0.00625764	0.068386
CFLAR	-0.577568	8.67499	0.00714625	0.0728789
BCAP31	0.482399	4.47532	0.00632797	0.0688646
GLIS3	-1.24087	3.92075	0.00659763	0.07005
CENPM	2.24062	-3.60936	0.0101672	0.0845548
UNG	0.694088	3.29348	0.00691287	0.0716658
C20orf203	-1.30146	-0.470901	0.0103281	0.0850363
ACP6	-0.582022	3.68612	0.00665452	0.0702896
C1orf122	1.1198	1.53819	0.00864954	0.0790647
FAM118A	-1.29272	4.24691	0.00649113	0.0694062
ADAMTSL3	-0.767639	6.10909	0.0064237	0.0692015
PCBP4	0.352498	4.50668	0.00635966	0.0690089
SENP3	0.623501	3.95407	0.0065552	0.0697985
AQP9	4.59007	-2.9696	0.0104494	0.0856365
CC2D2B	-1.20593	0.441246	0.00978596	0.0837069
ZNF724	-0.604638	2.61606	0.00753925	0.0743784
LRCH3	-0.455386	6.25278	0.00647731	0.0693675
THSD7B	-2.34714	0.004575	0.0102605	0.0848252
ZFHX4	-1.09045	2.86964	0.0073703	0.0739405
RTCB	0.466063	4.26206	0.0064612	0.0693587
MGAM	2.81042	-1.73708	0.0106191	0.0861051
NSMCE3	0.431109	3.14469	0.00708011	0.0725767
GSDMA	-0.807993	1.40232	0.00884666	0.0799015
C8orf89	-1.61585	-5.01966	0.00993577	0.0840929
HEMK1	-0.830129	4.34908	0.00647723	0.0693675
KLRK1	-1.86183	-0.633124	0.0105799	0.0859786
SCAI	-0.572866	5.03994	0.00637126	0.0690855
PUF60	0.557167	4.56291	0.0064455	0.0692441
UFD1	0.622126	3.75558	0.00674383	0.0707615
COX5A	0.960421	5.66406	0.00644672	0.0692441
M1AP	1.63368	-2.90566	0.010569	0.0859786
MLLT11	1.76985	4.07745	0.00676443	0.070845
INHBA	-1.72459	4.00324	0.00678971	0.0709151
LOC645202	-2.48092	-5.00206	0.0101164	0.0844417
MANSC1	-0.698935	3.96925	0.00668149	0.0703513
GSTM5	-1.18665	1.96304	0.00842153	0.0779244
TK2	-0.675692	3.61472	0.00688475	0.0714967
ATXN1	-0.491257	6.41095	0.00664489	0.0702509
PREB	0.518995	3.89372	0.00673763	0.0707374
SMNDC1	0.493875	3.43391	0.0070161	0.0723218
SRPK3	0.930757	3.32501	0.00713976	0.0728536
ATP10B	2.6893	-4.31529	0.0104199	0.0855303
EMD	0.574591	4.1384	0.0066588	0.0702896
HLF	-1.26695	5.21708	0.00653034	0.0696071
FBXW11	0.398797	5.2016	0.00647188	0.0693675
CHRDL1	-1.97428	2.35098	0.00826241	0.0771569
FOXD4L3	-1.60026	-5.44561	0.010115	0.0844417
DLG4	-0.763675	4.27722	0.00664138	0.0702509
PSMA2	0.94457	2.5337	0.00788735	0.0758144
VEGFA	0.587633	6.48961	0.00673673	0.0707374
TRIM38	-0.747702	4.45024	0.0066066	0.07005
OVCA2	3.21648	1.05756	0.00996879	0.0841371
ADIPOR1	0.578605	5.93991	0.00660461	0.07005
TSTD1	1.15188	1.29218	0.00926638	0.0813069
COQ10A	1.20388	4.33615	0.00669736	0.0704775
CISD1	0.830702	2.93479	0.00750722	0.0742667
BCAT2	0.752894	3.91265	0.00682735	0.0710631
RNF126	0.481313	2.97062	0.00746251	0.0740664
POF1B	-2.90627	0.280777	0.0105722	0.0859786
IKZF3	-0.804142	3.98185	0.00681515	0.0710176
CALCRL	-0.600534	3.76945	0.00691078	0.0716658
NRTN	1.24112	1.83801	0.00872621	0.0794059
JOSD2	1.34598	0.108733	0.0105032	0.0858167
MTIF2	0.67516	4.11075	0.0067678	0.070845
TEX30	0.886443	-0.297507	0.0107799	0.0869045
ASPA	-0.750959	2.29569	0.00821155	0.0769589
FAM131C	1.24998	-0.67784	0.0110075	0.0872767
ZNF793	-0.760607	4.89177	0.00662509	0.0701641
GABBR1	-1.04703	5.24523	0.00666402	0.0702896
AGAP9	-1.19162	2.93519	0.00769684	0.0747818
KCNH4	2.04891	-2.94296	0.0110968	0.0875167
ZCCHC14	-0.659379	5.60412	0.00671317	0.0706029
UQCR10	0.852439	5.89245	0.00677519	0.070845
RPL26L1	0.700326	2.09941	0.00854833	0.0786583
PRSS23	-0.970947	3.81393	0.00706556	0.0725038
ATXN10	0.416953	4.40942	0.00680625	0.0710176
HK2	0.807358	3.94912	0.00700737	0.0722742
TIMM17B	1.16526	3.53238	0.00731087	0.0738118
ANKRD12	-0.512578	6.14519	0.00686206	0.0713426
TPM1	0.676007	11.3607	0.00877464	0.0796009
FASTKD5	0.492328	4.07885	0.00693969	0.07178
FNTB	0.517842	3.69896	0.00713885	0.0728536
LNP1	-0.853188	2.11697	0.00862192	0.0789314
ZNF708	-0.454711	2.89341	0.00776681	0.0750764
RECQL5	-0.517068	3.33675	0.00739283	0.0739405
PCDH20	1.87176	1.76216	0.00921141	0.081131
CACNA1D	-1.71904	0.230885	0.0107967	0.0869577
C1QBP	0.611983	5.28086	0.00676014	0.070845
CHCHD3	0.746937	5.97902	0.00686696	0.0713527
ARMC9	-0.912413	3.4399	0.00737457	0.0739405
SRGAP2C	-0.74123	4.22407	0.00693618	0.07178
SRRM2	-1.10633	9.69024	0.00816334	0.0767808
ARSG	-0.500517	2.78864	0.00791579	0.0758304
SLC41A2	-0.679643	2.20148	0.00856433	0.0786736
MLST8	0.585374	3.39645	0.00740791	0.0739498
ODAPH	-0.897704	2.03445	0.00879111	0.0796374
TMEM222	0.489162	3.43092	0.0073803	0.0739405
PDE10A	0.589824	4.33734	0.00692732	0.0717337
EYA2	-1.97633	0.0736875	0.0110628	0.0874385
SPEM3	-1.58663	-5.44561	0.0108396	0.0869577
ENPP1	-0.629863	2.62525	0.00815752	0.0767808
RPS6KA2	0.568615	5.83362	0.00690999	0.0716658
UGP2	0.559618	6.45387	0.00708702	0.0725767
GRPR	1.13721	-1.40877	0.011686	0.0901469
H2AC17	1.50284	1.57405	0.00952153	0.0827066
MCM4	0.761679	4.12219	0.00708275	0.0725767
VWA5B1	-1.98032	-5.25792	0.0109838	0.0871934
ADAMTS19	-1.08437	1.89113	0.00910296	0.0809197
CLEC18C	-2.11749	-4.04367	0.0114097	0.0888656
MFSD5	0.692545	2.22647	0.00870331	0.0792769
MT1F	-2.40134	-3.35539	0.0115933	0.0897949
ANKRD6	-0.833687	4.1697	0.00713892	0.0728536
TBC1D3	-0.694396	3.39504	0.00758871	0.0745704
MAP7D3	-0.417573	5.07366	0.00694944	0.0718399
SHBG	0.843007	0.859812	0.0103867	0.0853658
DEPDC1	0.865655	0.682049	0.0106073	0.0860937
ZNF785	-0.587592	3.47908	0.0075395	0.0743784
CDK19	-0.486673	4.07761	0.00720451	0.0732569
MICOS13	0.96065	3.70876	0.00745615	0.0740664
CEP78	-0.503733	3.17004	0.00780692	0.075322
COPE	0.748962	4.08006	0.00723438	0.0734036
CABP7	1.33643	-2.63706	0.0119057	0.0909561
ERAP1	0.367018	5.70884	0.00705591	0.0724867
TNFRSF9	-0.609257	1.37927	0.0098427	0.083826
ZNF319	0.473982	2.69825	0.00830688	0.0774018
ANGPTL7	-1.96125	0.70028	0.0108712	0.0869577
NDRG4	1.0035	7.67223	0.00769014	0.0747818
SURF2	0.814724	1.44449	0.00982126	0.0837481
MRPS11	0.758722	3.88254	0.00737726	0.0739405
TMEM204	0.731471	2.68706	0.00836253	0.077613
DVL1	0.744651	4.04136	0.00730334	0.0737767
OCLN	-0.755642	2.80915	0.00823874	0.0770467
TLR4	-0.492152	4.69251	0.00709264	0.0725767
IGFL4	-0.901731	7.06156	0.00750063	0.0742667
ARPIN	-0.782864	5.40987	0.00709045	0.0725767
NNAT	-1.72302	-1.59966	0.01212	0.0916848
LAMTOR2	0.63696	2.43314	0.00866893	0.0791929
DNAH17	0.954057	-1.50325	0.0121406	0.0918026
TARS3	0.520927	4.6733	0.00712996	0.0728536
H2AC16	2.03877	0.0348489	0.0116087	0.0898375
H2AC15	1.05673	0.677592	0.0108484	0.0869577
MARF1	-0.423443	6.29562	0.0072937	0.0737203
HP1BP3	-0.359387	6.41717	0.00733382	0.0739397
HPRT1	0.581695	2.64061	0.00848001	0.0782635
TST	0.990251	1.38453	0.0100358	0.0842509
CDH8	1.76314	0.386212	0.0113191	0.088769
UNC45B	0.60847	7.44999	0.00771575	0.0747818
FAIM2	-1.49609	2.30709	0.00905491	0.0807923
UAP1L1	0.613129	3.06843	0.00810578	0.0766
SLC7A14	-0.834577	0.729283	0.0108774	0.0869577
KCNS3	-1.30892	1.95882	0.00944699	0.082411
BAG6	0.46218	7.18304	0.00767085	0.0747818
SMAD9	-0.482337	4.22748	0.00735386	0.0739405
PRR9	-1.73321	-4.51323	0.0119099	0.0909561
TBL1X	-0.62299	4.19965	0.00738134	0.0739405
PSMD6	0.516772	4.52228	0.0072765	0.0735875
DKK2	-1.87795	1.9499	0.00962058	0.0829555
CACNB4	-0.840625	0.714193	0.0109821	0.0871934
SFT2D1	0.742091	0.854742	0.0108437	0.0869577
BBS12	0.749906	0.678819	0.0110817	0.0875052
LILRA5	2.32131	-2.41996	0.0124907	0.0929775
ZNF397	-0.575473	5.28922	0.00727496	0.0735875
TYW5	-0.606584	3.80931	0.00765036	0.0747818
STEAP2	-1.02005	4.05701	0.00756502	0.074498
ANKRD42	-0.593031	2.46783	0.0088866	0.0801029
AJAP1	-0.926984	-1.04714	0.0125047	0.0929775
LSP1	-0.726729	4.76671	0.00733576	0.0739397
TMED9	0.563212	4.12344	0.00751401	0.0742785
NKAP	-0.554475	4.14301	0.00750637	0.0742667
ITGA1	-0.809665	6.57324	0.00759754	0.0745914
MARS1	0.353475	4.70919	0.00734372	0.0739405
AP2M1	0.634743	6.82713	0.00769113	0.0747818
MAP1LC3C	-0.852238	4.43004	0.00744792	0.0740664
SHANK2	-1.41367	-0.383351	0.0122761	0.0922131
DSEL	-0.743394	3.82571	0.00771089	0.0747818
TLCD3B	-1.39958	-5.54469	0.011878	0.0909146
RAG2	1.15983	-1.76793	0.0126615	0.0934367
VARS1	0.557924	3.82029	0.0077031	0.0747818
PKM	0.448024	9.25737	0.00867252	0.0791929
COMMD10	-0.535575	5.40935	0.00735961	0.0739405
NUTM2E	-1.17854	0.590996	0.011392	0.0888423
KHNYN	-0.467003	4.82992	0.00737534	0.0739405
ZNF605	-0.575085	4.53322	0.00745965	0.0740664
DUS4L-BCAP29	-0.637097	5.13675	0.00739268	0.0739405
[truncated: 16,165 more rows]

## Sheet: Supp. Table.3
Supplemental Table 3. Primer sequences used for quantitative real-time PCR (qRT-PCR)
Gene name	Primer Sequence (5' → 3')
UQCRC1	F: GGGAGTGTGGATTGATGTTGG
	R: TGTTCCCTTGAAAGCCAGATG
UQCRQ	F: ATCCGCACGTCTTCACTAAAG
	R:TGGATCTCTCGAACTCTTCAGTC
HADHA	F:CTGCCCAAAATGGTGGGTGT
	R:GGAGGTTTTAGTCCTGGTCCC
HADHB	F: CTGTCCAGACCAAAACGAAGAA
	R:CGATGCAACAAACCCGTAAGC
COL5A1	F:TACAACGAGCAGGGTATCCAG
	R:ACTTGCCATCTGACAGGTTGA
COL1A2	F:GAGCGGTAACAAGGGTGAGC
	R:CTTCCCCATTAGGGCCTCTC
THBS2	F:GACACGCTGGATCTCACCTAC
	R:GAAGCTGTCTATGAGGTCGCA
TAGLN	F:AGTGCAGTCCAAAATCGAGAAG
	R:CTTGCTCAGAATCACGCCAT
ELN	F:GCAGGAGTTAAGCCCAAGG
	R:TGTAGGGCAGTCCATAGCCA
GAPDH	F:GGAGCGAGATCCCTCCAAAAT
	R:GGCTGTTGTCATACTTCTCATGG

## Sheet: Supp.Table.4
Supplemental Table 4. Top 10 marker genes of each major cell type.
Gene	p_val	avg_log2FC	pct.1	pct.2	p_val_adj	cluster
PPM1K-DT	0	2.24765	0.052	0.012	0	cardiomyocyte
LRRC52-AS1	0	2.00142	0.119	0.036	0	cardiomyocyte
MYL4	0	1.97592	0.57	0.332	0	cardiomyocyte
EIF1AY	0	1.97439	0.146	0.044	0	cardiomyocyte
TTN	0	1.96574	0.217	0.071	0	cardiomyocyte
INSYN1	2.46153e-185	1.9429	0.029	0.008	7.15542e-181	cardiomyocyte
TECRL	1.67097e-147	1.83123	0.025	0.007	4.85735e-143	cardiomyocyte
TUBA3E	4.85109e-132	1.79165	0.023	0.007	1.41016e-127	cardiomyocyte
IRX6	1.13133e-86	1.91801	0.014	0.004	3.28866e-82	cardiomyocyte
HBA1	9.20023e-64	1.83873	0.01	0.003	2.67442e-59	cardiomyocyte
CATSPER1	0	4.5503	0.017	0.001	0	T cell
ANKS4B	0	4.47217	0.043	0.002	0	T cell
CASC9	0	4.35056	0.057	0.003	0	T cell
LINC02822	0	4.3494	0.225	0.011	0	T cell
CD247	0	4.29371	0.107	0.005	0	T cell
AC009878.2	0	4.25968	0.522	0.031	0	T cell
AC112481.2	0	4.24928	0.045	0.002	0	T cell
SMILR	0	4.15982	0.024	0.001	0	T cell
AC097526.1	0	4.10952	0.034	0.002	0	T cell
AC012499.1	3.36211e-280	4.25087	0.016	0.001	9.77332e-276	T cell
LNX1-AS2	0	7.84908	0.019	0	0	endothelial
PECAM1	0	6.67897	0.23	0.003	0	endothelial
CYYR1-AS1	0	6.61032	0.211	0.003	0	endothelial
BTNL3	0	6.53779	0.021	0	0	endothelial
VWF	0	6.48337	0.222	0.003	0	endothelial
AL096772.1	0	6.46066	0.069	0.001	0	endothelial
BTNL8	0	6.24875	0.044	0.001	0	endothelial
MUM1L1	0	6.22205	0.058	0.001	0	endothelial
LINC02659	8.73149e-300	7.38251	0.012	0	2.53816e-295	endothelial
AC020908.2	9.84266e-237	6.76743	0.01	0	2.86116e-232	endothelial
LUM	0	7.40052	0.034	0	0	cardiofibroblast
AP001970.1	0	6.7915	0.024	0	0	cardiofibroblast
MYH4	0	6.60921	0.02	0	0	cardiofibroblast
LINC00402	0	6.55045	0.031	0	0	cardiofibroblast
ACSM1	0	6.3403	0.201	0.003	0	cardiofibroblast
SMIM41	0	6.17868	0.084	0.001	0	cardiofibroblast
DCN	0	6.16713	0.018	0	0	cardiofibroblast
LINC01819	0	6.16538	0.026	0	0	cardiofibroblast
COL4A4	0	6.06037	0.027	0	0	cardiofibroblast
MUSK	0	5.98978	0.216	0.004	0	cardiofibroblast
TAGLN	0	7.50739	0.068	0	0	SMC
AC090415.2	0	6.91306	0.038	0	0	SMC
AC091691.3	0	6.62409	0.051	0.001	0	SMC
MDFIC2	0	6.3674	0.14	0.002	0	SMC
EGFLAM-AS4	0	6.36509	0.015	0	0	SMC
IATPR	0	6.27969	0.086	0.001	0	SMC
AC098798.1	0	6.25626	0.026	0	0	SMC
MYH11	0	6.18893	0.065	0.001	0	SMC
SLC38A11	0	6.17881	0.272	0.005	0	SMC
AC087565.1	1.71728e-236	6.16597	0.011	0	4.99197e-232	SMC
CD163	0	8.63788	0.042	0	0	Mono/Macro.1
AL157402.2	0	7.95336	0.034	0	0	Mono/Macro.1
AC079015.1	0	7.72441	0.026	0	0	Mono/Macro.1
IGSF21	0	7.56816	0.195	0.002	0	Mono/Macro.1
CD86	0	7.40221	0.214	0.002	0	Mono/Macro.1
CEACAM4	0	7.3402	0.024	0	0	Mono/Macro.1
LINC02785	0	7.22746	0.076	0.001	0	Mono/Macro.1
RUNX3	0	7.19462	0.062	0	0	Mono/Macro.1
ADAM28	0	7.17523	0.233	0.002	0	Mono/Macro.1
STAB1	2.19095e-250	7.80508	0.01	0	6.36888e-246	Mono/Macro.1
CFAP299	0	3.62267	0.179	0.016	0	Mono/Macro.2
FLNC-AS1	0	3.51105	0.143	0.019	0	Mono/Macro.2
AL109829.1	0	3.35922	0.069	0.008	0	Mono/Macro.2
AC097450.1	0	3.32994	0.047	0.005	0	Mono/Macro.2
AC113414.1	0	3.25861	0.387	0.047	0	Mono/Macro.2
TTTY14	0	3.23601	0.81	0.112	0	Mono/Macro.2
HS6ST3	0	3.18678	0.078	0.009	0	Mono/Macro.2
LINC01440	2.47725e-212	3.23778	0.035	0.004	7.20112e-208	Mono/Macro.2
FAM222A-AS1	6.10252e-168	3.17306	0.027	0.003	1.77394e-163	Mono/Macro.2
TTC29	3.26063e-90	3.34502	0.013	0.001	9.47832e-86	Mono/Macro.2
AC096589.1	0	5.33867	0.029	0.001	0	B cell
VAT1L	0	4.69693	0.182	0.007	0	B cell
AL365434.1	0	4.63876	0.182	0.009	0	B cell
TMEM178B	0	3.94181	0.335	0.02	0	B cell
GRIP1	0	3.84464	0.325	0.024	0	B cell
RALYL	0	3.83408	0.268	0.021	0	B cell
AC021134.1	0	3.64894	0.113	0.01	0	B cell
GRXCR2	0	3.64266	0.131	0.015	0	B cell
AC138123.1	0	3.60567	0.316	0.027	0	B cell
AC108057.1	4.65852e-129	5.02074	0.01	0	1.35419e-124	B cell
CFAP299	0	3.83797	0.255	0.02	0	epithelial
TTTY14	0	3.34444	0.885	0.129	0	epithelial
MUC16	0	3.32514	0.465	0.055	0	epithelial
AC091946.1	8.96929e-243	3.65906	0.071	0.005	2.60728e-238	epithelial
FAM222A-AS1	3.54068e-136	3.60904	0.042	0.003	1.02924e-131	epithelial
AC097450.1	2.20619e-131	3.28291	0.053	0.006	6.41317e-127	epithelial
TTC29	4.86072e-70	3.65502	0.02	0.001	1.41296e-65	epithelial
FAM83B	3.27021e-62	3.31907	0.023	0.002	9.50617e-58	epithelial
AP001994.2	1.11443e-45	3.51236	0.015	0.001	3.23954e-41	epithelial
AC022463.1	3.9927e-35	3.35588	0.013	0.001	1.16064e-30	epithelial
EGFLAM	0	3.30396	0.537	0.043	0	pericyte
LINC02237	0	3.30076	0.248	0.02	0	pericyte
TAGLN	1.52839e-147	4.65795	0.03	0.001	4.44287e-143	pericyte
GRIN3A	7.03428e-112	3.23506	0.059	0.006	2.04479e-107	pericyte
IATPR	9.71422e-105	3.39197	0.047	0.004	2.82383e-100	pericyte
P2RX3	3.43201e-77	3.15712	0.043	0.005	9.9765e-73	pericyte
AL353653.1	8.08402e-59	3.35922	0.029	0.003	2.34995e-54	pericyte
AC008742.1	9.79342e-24	3.01158	0.016	0.002	2.84685e-19	pericyte
CRHR2	2.53892e-19	3.05637	0.012	0.002	7.38039e-15	pericyte
ADRA1D	1.80457e-18	3.18552	0.01	0.001	5.24569e-14	pericyte
AC007682.1	0	11.2445	0.052	0	0	neuro
AC068725.1	0	10.8454	0.078	0	0	neuro
CHL1-AS1	0	10.623	0.023	0	0	neuro
PTPRZ1	0	10.1337	0.158	0	0	neuro
SLC5A7	0	10.0656	0.15	0	0	neuro
NRXN1	0	9.61892	0.937	0.017	0	neuro
XKR4	0	9.15088	0.796	0.009	0	neuro
LINC01339	0	8.96213	0.049	0	0	neuro
SHISA9	0	8.80894	0.302	0.002	0	neuro
AC008056.1	0	8.5931	0.31	0.001	0	neuro
